# Supplementary material for: An Evolutionary Trace method defines functionally important bases and sites common to RNA families
Source: PLoS Comput Biol. 2020 Mar 24;16(3):e1007583. doi: 10.1371/journal.pcbi.1007583 (PMC7092961; doi:10.1371/journal.pcbi.1007583)
Supplement: S1 Table — Listed in S1A Table are the 1070 Rfam families traced in this study. In S1B Table is a subset of 70 families with high-resolution structures that make up the three-dimensional structure test set. Finally, in S1C Table is a subset of 15 Rfam families with annotated functional sites that we use in the functional site prediction test. (XLSX) [file pcbi.1007583.s009.xlsx]

## Sheet: S1A. Rfam Families in Test Set
Supplementary Table S1A. 1070 Rfam families with seed alignments of 10 or more canonical sequences
Rfam acc	number sequences in seed alignment
RF00001	695
RF00002	61
RF00003	100
RF00004	206
RF00005	953
RF00006	73
RF00007	62
RF00008	82
RF00009	113
RF00010	450
RF00011	113
RF00012	87
RF00013	149
RF00015	168
RF00016	18
RF00017	91
RF00018	38
RF00019	104
RF00020	179
RF00021	19
RF00022	27
RF00023	468
RF00024	37
RF00025	20
RF00026	187
RF00027	63
RF00028	12
RF00029	92
RF00030	66
RF00031	61
RF00032	46
RF00034	13
RF00036	65
RF00037	60
RF00038	11
RF00041	60
RF00042	37
RF00045	66
RF00047	56
RF00048	56
RF00049	58
RF00050	144
RF00051	54
RF00052	12
RF00053	57
RF00054	12
RF00056	40
RF00057	26
RF00059	108
RF00061	71
RF00066	48
RF00067	11
RF00069	14
RF00070	10
RF00071	25
RF00073	10
RF00074	10
RF00075	31
RF00076	19
RF00078	17
RF00079	22
RF00080	29
RF00083	21
RF00085	20
RF00087	17
RF00088	20
RF00089	26
RF00090	24
RF00091	17
RF00093	16
RF00094	31
RF00095	25
RF00096	55
RF00097	25
RF00099	49
RF00100	44
RF00101	13
RF00102	53
RF00103	66
RF00104	36
RF00105	32
RF00106	10
RF00108	48
RF00109	19
RF00111	17
RF00112	17
RF00113	17
RF00114	78
RF00127	78
RF00128	17
RF00129	28
RF00130	41
RF00131	49
RF00132	12
RF00133	71
RF00134	22
RF00136	22
RF00139	29
RF00140	39
RF00143	24
RF00144	40
RF00145	11
RF00147	14
RF00149	12
RF00151	33
RF00152	28
RF00153	14
RF00154	23
RF00155	25
RF00156	43
RF00157	20
RF00158	26
RF00160	10
RF00162	433
RF00163	28
RF00164	37
RF00165	14
RF00166	36
RF00167	133
RF00168	47
RF00169	261
RF00174	429
RF00175	68
RF00176	18
RF00177	91
RF00178	17
RF00180	13
RF00181	59
RF00183	16
RF00185	84
RF00186	26
RF00187	11
RF00188	41
RF00190	29
RF00191	26
RF00194	24
RF00195	11
RF00198	28
RF00199	30
RF00200	17
RF00206	21
RF00209	25
RF00210	92
RF00213	19
RF00214	25
RF00215	28
RF00216	23
RF00217	13
RF00220	12
RF00222	15
RF00228	23
RF00229	83
RF00230	48
RF00231	24
RF00233	27
RF00234	18
RF00236	15
RF00237	43
RF00238	48
RF00239	56
RF00240	15
RF00241	13
RF00242	16
RF00245	46
RF00246	32
RF00249	11
RF00250	44
RF00251	13
RF00252	18
RF00253	24
RF00254	12
RF00255	18
RF00256	14
RF00257	29
RF00260	52
RF00263	26
RF00265	16
RF00266	26
RF00267	14
RF00270	36
RF00271	22
RF00272	12
RF00273	24
RF00274	23
RF00276	20
RF00277	28
RF00278	26
RF00279	11
RF00280	14
RF00281	20
RF00283	20
RF00284	21
RF00286	22
RF00287	12
RF00288	20
RF00289	18
RF00295	10
RF00296	18
RF00300	12
RF00302	14
RF00303	11
RF00304	20
RF00309	23
RF00311	21
RF00316	16
RF00324	30
RF00325	37
RF00328	11
RF00332	11
RF00333	10
RF00335	42
RF00339	10
RF00343	23
RF00345	13
RF00357	29
RF00358	13
RF00362	16
RF00368	16
RF00373	70
RF00374	22
RF00375	120
RF00376	71
RF00377	25
RF00378	30
RF00379	106
RF00380	156
RF00381	13
RF00384	10
RF00385	10
RF00386	153
RF00389	42
RF00391	57
RF00396	50
RF00397	18
RF00398	22
RF00400	26
RF00401	17
RF00402	30
RF00403	31
RF00404	22
RF00405	27
RF00406	21
RF00407	14
RF00408	29
RF00409	31
RF00410	18
RF00411	36
RF00413	34
RF00414	31
RF00415	11
RF00416	21
RF00417	16
RF00418	20
RF00419	21
RF00420	25
RF00422	23
RF00423	24
RF00424	37
RF00425	29
RF00426	22
RF00427	18
RF00428	25
RF00429	26
RF00431	29
RF00434	17
RF00435	13
RF00436	29
RF00438	28
RF00439	10
RF00442	96
RF00443	24
RF00444	18
RF00445	13
RF00446	46
RF00449	17
RF00451	25
RF00452	11
RF00454	12
RF00455	17
RF00456	18
RF00457	21
RF00460	39
RF00464	23
RF00465	20
RF00467	22
RF00468	110
RF00469	109
RF00470	32
RF00476	56
RF00478	17
RF00480	123
RF00481	22
RF00485	85
RF00487	13
RF00489	10
RF00490	29
RF00493	21
RF00494	29
RF00495	13
RF00501	14
RF00503	10
RF00504	44
RF00506	25
RF00507	23
RF00509	10
RF00510	23
RF00513	22
RF00514	33
RF00515	41
RF00517	70
RF00519	87
RF00521	40
RF00522	35
RF00523	146
RF00524	15
RF00525	111
RF00527	10
RF00528	11
RF00529	16
RF00530	20
RF00531	15
RF00532	21
RF00533	12
RF00535	13
RF00536	13
RF00537	18
RF00538	26
RF00540	16
RF00542	15
RF00543	15
RF00544	14
RF00545	24
RF00546	33
RF00547	16
RF00548	72
RF00549	10
RF00550	45
RF00551	15
RF00552	18
RF00553	29
RF00554	24
RF00555	26
RF00556	10
RF00557	97
RF00558	43
RF00559	38
RF00560	53
RF00561	28
RF00562	21
RF00563	28
RF00564	24
RF00565	23
RF00566	29
RF00567	19
RF00568	76
RF00569	22
RF00570	17
RF00571	26
RF00572	20
RF00573	15
RF00574	11
RF00575	21
RF00576	18
RF00577	16
RF00578	18
RF00579	18
RF00580	24
RF00582	22
RF00584	15
RF00586	23
RF00588	20
RF00591	21
RF00592	19
RF00593	21
RF00598	22
RF00599	19
RF00600	25
RF00602	24
RF00603	15
RF00604	35
RF00606	17
RF00607	10
RF00608	23
RF00609	26
RF00610	16
RF00613	20
RF00614	35
RF00615	10
RF00616	12
RF00617	59
RF00618	61
RF00619	61
RF00620	36
RF00621	10
RF00622	12
RF00623	14
RF00624	17
RF00625	15
RF00627	22
RF00628	27
RF00629	14
RF00630	27
RF00634	40
RF00635	13
RF00636	24
RF00637	16
RF00638	64
RF00639	40
RF00640	42
RF00641	121
RF00642	22
RF00643	55
RF00644	32
RF00645	95
RF00646	32
RF00647	39
RF00648	26
RF00649	18
RF00650	18
RF00651	47
RF00652	17
RF00653	12
RF00654	33
RF00655	29
RF00656	29
RF00657	32
RF00658	11
RF00661	28
RF00662	22
RF00663	16
RF00664	19
RF00665	27
RF00667	50
RF00668	44
RF00669	25
RF00670	20
RF00671	24
RF00672	29
RF00673	27
RF00674	20
RF00675	13
RF00677	10
RF00678	14
RF00679	26
RF00682	22
RF00683	18
RF00684	26
RF00685	46
RF00686	21
RF00688	18
RF00689	15
RF00691	33
RF00693	64
RF00694	28
RF00695	14
RF00696	10
RF00697	19
RF00698	19
RF00701	12
RF00702	17
RF00705	13
RF00706	23
RF00708	21
RF00711	56
RF00716	11
RF00717	16
RF00720	12
RF00722	19
RF00723	19
RF00724	15
RF00727	11
RF00730	12
RF00731	17
RF00732	14
RF00733	12
RF00735	13
RF00736	55
RF00737	11
RF00742	10
RF00743	11
RF00745	19
RF00746	17
RF00747	11
RF00749	17
RF00753	14
RF00754	12
RF00757	15
RF00760	10
RF00761	31
RF00763	14
RF00767	17
RF00768	13
RF00772	13
RF00777	10
RF00779	11
RF00782	69
RF00783	15
RF00784	12
RF00789	14
RF00792	19
RF00806	11
RF00813	15
RF00825	35
RF00832	12
RF00838	10
RF00840	13
RF00841	16
RF00842	13
RF00844	14
RF00872	13
RF00875	11
RF00876	28
RF00886	30
RF00887	13
RF00892	20
RF00897	11
RF00906	11
RF00912	13
RF00917	21
RF00928	10
RF00937	12
RF00942	11
RF00943	12
RF00947	15
RF00950	14
RF00951	24
RF00952	11
RF00957	12
RF00983	14
RF00989	14
RF00991	11
RF00994	10
RF00998	14
RF01010	16
RF01016	16
RF01018	13
RF01019	12
RF01033	14
RF01044	10
RF01045	24
RF01046	10
RF01047	32
RF01050	11
RF01051	155
RF01052	19
RF01054	14
RF01055	159
RF01057	52
RF01059	24
RF01061	11
RF01065	19
RF01066	18
RF01067	90
RF01068	72
RF01069	21
RF01070	35
RF01071	20
RF01072	25
RF01093	12
RF01099	32
RF01116	37
RF01133	19
RF01151	14
RF01152	12
RF01156	12
RF01159	16
RF01161	20
RF01164	13
RF01169	13
RF01173	13
RF01174	11
RF01177	16
RF01178	21
RF01181	15
RF01182	19
RF01183	17
RF01184	18
RF01185	61
RF01186	13
RF01188	16
RF01191	26
RF01192	37
RF01196	10
RF01200	16
RF01201	18
RF01203	17
RF01209	15
RF01210	34
RF01211	18
RF01213	11
RF01214	17
RF01218	18
RF01225	30
RF01229	28
RF01232	10
RF01233	26
RF01234	20
RF01237	10
RF01241	28
RF01242	10
RF01247	11
RF01248	11
RF01249	10
RF01252	11
RF01255	11
RF01256	20
RF01258	15
RF01263	11
RF01268	20
RF01277	28
RF01281	12
RF01290	22
RF01291	20
RF01292	11
RF01294	16
RF01295	18
RF01296	21
RF01299	17
RF01302	15
RF01304	11
RF01313	10
RF01315	19
RF01316	20
RF01317	32
RF01318	12
RF01320	10
RF01380	21
RF01381	19
RF01382	16
RF01385	10
RF01387	16
RF01392	30
RF01394	52
RF01396	17
RF01401	12
RF01405	76
RF01407	12
RF01410	29
RF01411	11
RF01413	46
RF01414	21
RF01415	20
RF01419	293
RF01421	23
RF01455	19
RF01456	11
RF01470	20
RF01492	21
RF01496	19
RF01497	26
RF01502	50
RF01506	10
RF01509	10
RF01512	10
RF01518	23
RF01581	20
RF01656	13
RF01673	13
RF01675	19
RF01684	53
RF01685	82
RF01687	87
RF01688	77
RF01689	143
RF01690	95
RF01691	31
RF01692	35
RF01693	40
RF01694	38
RF01695	456
RF01696	15
RF01697	18
RF01699	186
RF01701	265
RF01702	57
RF01704	627
RF01705	199
RF01706	37
RF01707	128
RF01708	52
RF01709	31
RF01711	10
RF01712	34
RF01716	65
RF01717	445
RF01718	16
RF01719	19
RF01720	16
RF01721	18
RF01723	15
RF01725	437
RF01726	126
RF01727	53
RF01728	30
RF01729	13
RF01730	20
RF01731	203
RF01732	31
RF01734	286
RF01735	30
RF01736	13
RF01738	17
RF01739	956
RF01740	18
RF01742	14
RF01745	189
RF01746	45
RF01747	120
RF01748	31
RF01749	74
RF01750	182
RF01751	136
RF01752	31
RF01753	39
RF01754	130
RF01755	16
RF01756	16
RF01758	17
RF01759	18
RF01760	47
RF01761	118
RF01762	14
RF01763	39
RF01764	62
RF01766	15
RF01767	25
RF01769	25
RF01770	46
RF01771	13
RF01772	15
RF01776	16
RF01778	13
RF01781	26
RF01782	77
RF01784	12
RF01786	54
RF01791	16
RF01793	89
RF01794	91
RF01796	16
RF01797	22
RF01803	52
RF01807	12
RF01808	10
RF01809	20
RF01810	10
RF01811	16
RF01813	52
RF01814	14
RF01820	15
RF01827	13
RF01830	34
RF01831	96
RF01832	14
RF01835	19
RF01840	14
RF01841	10
RF01844	61
RF01845	35
RF01846	65
RF01847	24
RF01848	28
RF01849	109
RF01851	27
RF01852	106
RF01853	50
RF01854	92
RF01855	60
RF01856	17
RF01857	53
RF01859	71
RF01867	13
RF01871	17
RF01872	15
RF01873	18
RF01874	10
RF01876	10
RF01877	16
RF01879	25
RF01880	24
RF01881	25
RF01882	21
RF01883	17
RF01884	30
RF01885	13
RF01886	10
RF01887	15
RF01888	19
RF01891	24
RF01892	25
RF01894	20
RF01895	17
RF01896	13
RF01897	14
RF01899	10
RF01901	10
RF01903	26
RF01905	11
RF01906	17
RF01909	25
RF01942	171
RF01947	18
RF01950	15
RF01951	29
RF01952	14
RF01953	11
RF01954	10
RF01955	17
RF01956	13
RF01957	18
RF01959	81
RF01960	78
RF01962	14
RF01963	16
RF01964	16
RF01965	17
RF01966	21
RF01967	18
RF01968	22
RF01969	22
RF01970	28
RF01971	21
RF01972	35
RF01973	23
RF01975	14
RF01977	11
RF01978	10
RF01979	10
RF01981	26
RF01982	20
RF01983	16
RF01984	11
RF01985	11
RF01986	11
RF01987	13
RF01989	24
RF01990	23
RF01992	26
RF01998	236
RF01999	144
RF02000	21
RF02001	399
RF02002	35
RF02003	90
RF02004	134
RF02005	173
RF02012	242
RF02017	13
RF02025	36
RF02027	52
RF02029	20
RF02030	24
RF02031	28
RF02032	35
RF02033	110
RF02034	219
RF02035	366
RF02036	32
RF02037	30
RF02038	23
RF02039	24
RF02041	25
RF02042	23
RF02043	19
RF02045	18
RF02047	37
RF02051	11
RF02052	10
RF02057	17
RF02060	13
RF02061	17
RF02064	10
RF02074	15
RF02075	11
RF02076	23
RF02079	10
RF02081	11
RF02084	13
RF02085	10
RF02089	19
RF02090	24
RF02091	24
RF02093	12
RF02095	20
RF02100	10
RF02101	19
RF02103	25
RF02104	16
RF02105	27
RF02106	18
RF02107	24
RF02108	21
RF02109	30
RF02110	31
RF02111	10
RF02112	21
RF02113	23
RF02114	10
RF02115	10
RF02116	19
RF02117	20
RF02118	25
RF02119	11
RF02120	18
RF02121	14
RF02122	14
RF02123	13
RF02124	14
RF02125	11
RF02126	16
RF02127	21
RF02128	16
RF02130	18
RF02131	22
RF02132	12
RF02133	14
RF02137	15
RF02138	21
RF02139	24
RF02140	20
RF02141	28
RF02142	21
RF02143	16
RF02144	16
RF02145	23
RF02146	12
RF02147	10
RF02148	16
RF02149	16
RF02150	18
RF02151	20
RF02153	26
RF02156	19
RF02157	16
RF02158	24
RF02159	22
RF02160	29
RF02162	54
RF02164	17
RF02165	17
RF02166	25
RF02167	10
RF02168	23
RF02173	18
RF02174	20
RF02175	18
RF02176	19
RF02179	25
RF02180	24
RF02183	28
RF02185	21
RF02187	24
RF02188	29
RF02189	20
RF02190	26
RF02192	12
RF02193	26
RF02194	31
RF02195	16
RF02196	12
RF02198	14
RF02201	18
RF02203	10
RF02204	18
RF02205	19
RF02206	12
RF02208	19
RF02209	21
RF02210	24
RF02212	11
RF02215	15
RF02216	18
RF02219	34
RF02221	73
RF02224	10
RF02227	12
RF02228	16
RF02230	10
RF02232	12
RF02234	14
RF02235	15
RF02247	15
RF02248	10
RF02250	15
RF02253	29
RF02260	20
RF02261	28
RF02262	18
RF02263	35
RF02264	28
RF02265	26
RF02266	20
RF02271	34
RF02275	33
RF02276	24
RF02277	18
RF02278	50
RF02342	29
RF02343	28
RF02344	118
RF02345	60
RF02346	13
RF02347	36
RF02348	35
RF02353	12
RF02354	15
RF02355	15
RF02356	25
RF02371	10
RF02373	27
RF02375	13
RF02379	48
RF02399	17
RF02401	38
RF02402	19
RF02413	19
RF02414	11
RF02419	25
RF02420	11
RF02421	14
RF02422	21
RF02423	15
RF02424	14
RF02425	13
RF02431	22
RF02432	20
RF02434	13
RF02437	11
RF02446	23
RF02447	23
RF02449	16
RF02452	29
RF02466	10
RF02469	14
RF02471	21
RF02495	34
RF02496	33
RF02500	32
RF02502	27
RF02506	14
RF02509	23
RF02510	23
RF02512	17
RF02514	10
RF02516	27
RF02518	10
RF02520	32
RF02523	16
RF02526	16
RF02531	20
RF02532	10
RF02534	21
RF02535	13
RF02540	88
RF02541	102
RF02542	39
RF02543	85
RF02544	11
RF02548	14
RF02552	10
RF02673	12
RF02679	45
RF02680	27
RF02682	48
RF02683	82
RF02684	15
RF02685	39
RF02688	20
RF02694	10
RF02701	13

## Sheet: S1B. Reference Structures
Supplementary Table S1B. 71 Rfam Structured families and their structures
Rfam acc	pdb	chain
RF00001	1ffk	9
RF00002	5t5h	C
RF00004	5xjc	H
RF00005	3j7r	S5
RF00008	2qus	A
RF00010	3q1q	B
RF00011	2a64	A
RF00012	5oql	2
RF00013	5vt0	R
RF00015	3jcm	E
RF00017	3jaj	4
RF00020	5xjc	H
RF00023	1p6v	B
RF00026	5xjc	F
RF00028	1x8w	A
RF00029	4r0d	A
RF00032	4l8r	A
RF00037	3snp	C
RF00050	3f2q	X
RF00059	2cky	A
RF00061	5a2q	3
RF00100	5lys	A
RF00162	4kqy	A
RF00164	1xjr	A
RF00166	2mf0	G
RF00167	3fo6	A
RF00168	3dig	X
RF00169	5gad	B
RF00174	4gma	Z
RF00175	2n1q	A
RF00177	4v5d	AA
RF00210	2nbx	A
RF00234	2nz4	P
RF00374	1s9s	A
RF00379	4qk9	A
RF00380	2qbz	X
RF00442	5t83	A
RF00480	1z2j	A
RF00504	3owi	A
RF01051	3irw	R
RF01054	2miy	A
RF01380	2n1q	A
RF01381	2n1q	A
RF01689	4frn	A
RF01725	4l81	A
RF01734	3vrs	A
RF01739	5ddp	A
RF01750	4znp	A
RF01763	5nz6	A
RF01786	3q3z	V
RF01807	4p8z	A
RF01831	3suh	X
RF01846	5oql	2
RF01848	5oql	2
RF01852	5lzd	B
RF01854	4wfl	A
RF01856	3jaj	4
RF01857	3ndb	M
RF01959	4v5d	AA
RF01960	3j7p	S2
RF01998	4far	A
RF02001	4far	A
RF02012	4r0d	A
RF02095	2l3j	B
RF02253	3sn2	B
RF02540	1ffk	0
RF02541	4v5d	BA
RF02542	3j7p	S2
RF02543	3j7p	5
RF02680	4rzd	A
RF02683	4rum	A

## Sheet: S1C. Functional Sites
Supplementary Table S1C. Rfam famlies used in functional site analysis, and their functional sites
Rfam acc	name	pdb	chain	Functional site	Nucleotides	Rationale
RF00167	Purine riboswitch	1Y26	X	Ligand binding site	A52,U75,A21,U47,U51,U74,A73,U22,C50	Nucleotides within 4A of ligand ADE
RF00168	Lysine riboswitch	3D0U	A	Ligand binding site	G8,G9,A78,G152,G77,G112,C76,G111	Nucleotides within 4A of ligand LYS
RF00050	FMN riboswitch	3F2Q	X	Ligand binding site	A85,G84,A49,A48,G62,G98,A99,G32,G33,U61,G10,G11	Nucleotides within 4A of ligand FMN
RF00162	SAM-I riboswitch	3GX6	A	Ligand binding site	C8,G58,A10,A45,G89,U7,U57,U88,C59,A6,C47,G11	Nucleotides within 4A of ligand SAM
RF01051	Cyclic di-GMP-I riboswitch	3IRW	R	Ligand binding site	A47,A49,A48,C17,C92,C93,G21,G20,A18,G19,G14,A16,C46	Nucleotides within 4A of ligand C2E
RF00522	PreQ1 riboswitch	3K1V	A	Ligand binding site	U6,G5,C18,C17,C31,C12,A30,G11	Nucleotides within 4A of ligand PRF
RF00234	glmS riboswitch	3L3C	P	Ligand binding site	A42,A58,U43,G57,A28	Nucleotides within 4A of ligand G6P
RF00504	Glycine riboswitch	3OWI	A	Ligand binding site	A71,C70,G32,G35,G36,A33,C68,U69,A34	Nucleotides within 4A of ligand GLY
RF01831	THF riboswitch	3SUX	X	Ligand binding site	G59,G77,U28,C58,G29	Nucleotides within 4A of ligand THF
RF00010	Bacterial RNAse P	3Q1Q	B	Active site	U330, C329, G328, G321, G322, U324, A323, A50, G51, C53, U52, A49	Described in [1]
				tRNA binding site	C1, C42, A50, G51, U52, C53, C111, A112, G156, C205, A206, A207, C208, G220, C221, A222, A223, G224, A229, G230, G262, G263, G264, U265, U266, A323, U324, U330, U331,	Structural proximity to tRNA (4Ang)
				Protein interface	C18, G19, C20, G21, G22, G37, A45, U266, G267, A301, U302, U303, G304, A305, U306, G307, A308, A320, G321, A322,	Structural proximity to protein (4Ang)
RF00028	group I self-splicing intron	1X8W	A	Active site	C262, A261, A306, G304, U305, C208, A207, A413, G313, G309, C266, A265, U310, C311, G312, A263, G413, G264	Described in [2]
RF00008	Hammerhead	2QUS	A	Core active site and distal tetraloops	U11, C12, A13, U19, G20, U21, G22, C23, U24, U25, U31, C32, U33, G34, A35, U36, G37, A38, G39, G43, U44, G45, A46, C50, A51, A52, A53, A54	Described in [3,4]
RF00005	tRNA	3J7R	S5	Anticodon loop	U32, U33, G34, A35, A36, A37, A38	Structural
RF00177	16S rRNA	2WDK	A	See S2 Table
RF02541	23S rRNA	2WDL	A	See S2 Table
References
1	Mondragón, A., Structural Studies of RNase P. Annual Review of Biophysics, 2013. 42(1): p. 537-557.
2	Guo, F., et al., Structure of the Tetrahymena ribozyme: base triple sandwich and metal ion at the active site. Mol. Cell, 2004 16: p351-362.
3	Nelson, J.A. and O.C. Uhlenbeck, Hammerhead redux: does the new structure fit the old biochemical data? RNA, 2008. 14(4): p. 605-15.
4	Khvorova, A., et al., Sequence elements outside the hammerhead ribozyme catalytic core enable intracellular activity. Nat Struct Biol, 2003. 10(9): p. 708-12.
