# Supplementary material for: An Evolutionary Trace method defines functionally important bases and sites common to RNA families
Source: PLoS Comput Biol. 2020 Mar 24;16(3):e1007583. doi: 10.1371/journal.pcbi.1007583 (PMC7092961; doi:10.1371/journal.pcbi.1007583)
Supplement: S3 Table — This table details the hypergeometric analysis used to produce overlap z-scores in the hammerhead. (XLSX) [file pcbi.1007583.s011.xlsx]

## Sheet: S3 Table
Supplementary Table S3. ET recovers functional nucleotides in the hammerhead. Recovery of each of the two sites is resolved against ET cutoff (ET coverage). Note that in addition to raw counts (k), the correspondining z-score of overlap is given (recall that z = (k - m) / σ).
Top nts selected (S)	%ET rank threshold (ET bin)	Functional Nucleotides Recovered At Threshold (catalytic core nts, tetraloops nts)	Functional nts recovered (k)	Functional nts missed	Expected nt recovery (m)	Std Dev (σ)	Z-score overlap
13	0.232143	C3, G5, A6, G8, A9, G10.1, A46, C11.1, A12, A13, A14, A15.1	12	16	6.5	1.59402	3.45039
14	0.25	U44	13	15	7	1.63485	3.67007
17	0.303571	U19, G20, G22	16	12	8.5	1.73598	4.32032
18	0.321429	U4	17	11	9	1.76326	4.53705
19	0.339286		17	11	9.5	1.78758	4.19561
20	0.357143	U16.1	18	10	10	1.80907	4.42217
21	0.375		18	10	10.5	1.82782	4.10326
22	0.392857	U21	19	9	11	1.84391	4.33861
23	0.410714	U2.1	20	8	11.5	1.85742	4.57625
25	0.446429		20	8	12.5	1.87689	3.99597
26	0.464286		20	8	13	1.88294	3.7176
27	0.482143		20	8	13.5	1.88656	3.44543
28	0.5		20	8	14	1.88776	3.17837
29	0.517857	C17	21	7	14.5	1.88656	3.44543
30	0.535714	U25	22	6	15	1.88294	3.7176
31	0.553571		22	6	15.5	1.87689	3.46317
32	0.571429		22	6	16	1.8684	3.21131
33	0.589286	C23	23	5	16.5	1.85742	3.49948
34	0.607143		23	5	17	1.84391	3.25396
35	0.625		23	5	17.5	1.82782	3.00906
36	0.642857		23	5	18	1.80907	2.76385
37	0.660714		23	5	18.5	1.78758	2.51737
38	0.678571		23	5	19	1.76326	2.26852
39	0.696429	G45	24	4	19.5	1.73598	2.59219
40	0.714286	U24	25	3	20	1.70561	2.93151
41	0.732143		25	3	20.5	1.67196	2.69145
42	0.75	G43	26	2	21	1.63485	3.05839
43	0.767857	U7	27	1	21.5	1.59402	3.45039
44	0.785714		27	1	22	1.54919	3.22749
45	0.803571		27	1	22.5	1.5	3
46	0.821429		27	1	23	1.446	2.76626
47	0.839286		27	1	23.5	1.38662	2.52412
48	0.857143		27	1	24	1.32116	2.27074
49	0.875		27	1	24.5	1.24864	2.00219
50	0.892857		27	1	25	1.16775	1.7127
51	0.910714		27	1	25.5	1.07661	1.39326
52	0.928571		27	1	26	0.972345	1.02844
53	0.946429		27	1	26.5	0.850134	0.588143
54	0.964286	A1.1	28	0	27	0.700649	1.42725
55	0.982143		28	0	27.5	0.5	1
56	1		28	0	28	0	0
