# Supplementary material for: An Evolutionary Trace method defines functionally important bases and sites common to RNA families
Source: PLoS Comput Biol. 2020 Mar 24;16(3):e1007583. doi: 10.1371/journal.pcbi.1007583 (PMC7092961; doi:10.1371/journal.pcbi.1007583)
Supplement: S4 Table — This table details overlap z-score analysis for the ribosome at ET threshold of 35%. (XLS) [file pcbi.1007583.s012.xls]

## Sheet: S4 Table
Supplementary Table S4A. Functional site recovery by ET nucleotides (ET bin 35%) in the 16S rRNA.
Functional Site	Top ET nts selected (S)*	%ET rank threshold (ET bin)	Functional Nucleotides Recovered in S (k)	Functional nts missed	Expected nt recovery (m)	Std Dev (σ)	Z-score overlap**
Antibiotic b/s	284	0.349323	49	25	25.8499	3.91252	5.91692
mRNA b/s	263	0.348806	15	0	5.2321	1.8286	5.34175
TF protein b/s	270	0.347938	25	12	12.8737	2.82923	4.28608
tRNA b/s	265	0.349144	16	4	6.98287	2.10498	4.28372
Modified	262	0.349333	10	1	3.84267	1.57064	3.92027
DC	261	0.348465	8	2	3.48465	1.49768	3.01489
R-protein b/s	478	0.349415	241	388	219.782	8.79197	2.41332
Bridges	273	0.348214	23	22	15.6696	3.10473	2.36103
All sites	519	0.349966	296	448	260.375	9.18683	3.87784
Supplementary Table S4B. Functional site recovery by ET nucleotides (ET bin 35%) in the 23S rRNA.
Functional Site	Top ET nts selected (S)*	%ET rank threshold (ET bin)	Functional Nucleotides Recovered	Functional nts missed	Expected nt recovery (m)	Std Dev (σ)	Z-score overlap**
antibiotic	631	0.349584	28	33	21.3247	3.66177	1.82298
bridge	621	0.349662	27	5	11.1892	2.67389	5.91305
GAC	624	0.349189	26	17	15.0151	3.08905	3.55608
Modified	618	0.349745	18	5	8.04414	2.27279	4.38045
PTC	621	0.349859	30	1	10.8456	2.63286	7.27512
R-protein b/s	888	0.349469	333	464	278.527	11.1538	4.88383
SRL	616	0.349404	14	5	6.63868	2.0676	3.56032
TF protein b/s	621	0.348485	36	2	13.2424	2.90661	7.82958
tRNA b/s	629	0.349639	45	10	19.2301	3.48295	7.39887
All sites	959	0.349362	438	563	349.712	12.0256	7.3417
*While ET threshold is the same for each site (35%), note that the corresponding number of nucleotides (S) changes. This is because to evaluate each site individually, we exlude other known functional nucleotides from the trace result. We then renormalize the ranks, and consider top 35% of this remaining set for overlap with the functional site in question.
**z-score given here is stricktly for one bin (ET rank = 35%). Note that in main text we calculate the z-score for each bin between 0 and 35%, and present the mean value.
