# Supplementary material for: An Evolutionary Trace method defines functionally important bases and sites common to RNA families
Source: PLoS Comput Biol. 2020 Mar 24;16(3):e1007583. doi: 10.1371/journal.pcbi.1007583 (PMC7092961; doi:10.1371/journal.pcbi.1007583)
Supplement: S5 Table — (XLSX) [file pcbi.1007583.s013.xlsx]

## Sheet: S5 (A) Table
Supplementary Table S5A. ET nucleotides in ribosomal Cluster A (Figure 7A).
position	nucleotide	ET rank
45	C	0.38
48	G	0.37
49	A	0.17
51	G	0.14
52	A	0.14
120	U	0.21
213	A	0.36
214	G	0.19
215	G	0.1
216	A	0.1
219	G	0.34
220	G	0.24
221	A	0.1
222	A	0.31
232	G	0.19
233	A	0.13
234	C	0.4
237	C	0.29
255	A	0.1
256	A	0.1
262	A	0.34
265	A	0.3
266	G	0.27
422	A	0.1
426	C	0.23
427	U	0.1
428	A	0.12
429	A	0.16
430	G	0.37
431	U	0.35
432	A	0.1

## Sheet: S5 (B) Table
Supplementary Table S5B. ET nucleotides in ribosomal Cluster B (Figure 7B).
position	nucleotide	ET rank
1281	G	0.23
1283	G	0.24
1289	C	0.23
1298	C	0.3
1299	G	0.3
1301	A	0.31
1313	U	0.13
1314	C	0.32
1315	C	0.1
1329	U	0.1
1330	C	0.3
1604	C	0.1
1605	C	0.3
1608	A	0.29
1609	A	0.1
1641	A	0.23
1642	G	0.26
1643	G	0.1

## Sheet: S5 (C) Table
Supplementary Table S5C. ET nucleotides in ribosomal Cluster C (Figure 7C).
position	nucleotide	ET rank
32	C	0.33
33	U	0.25
35	G	0.23
306	U	0.37
307	G	0.37
454	A	0.14
473	G	0.36
474	G	0.43
475	U	0.28
476	G	0.13
502	A	0.22
503	A	0.15
505	A	0.2
506	G	0.17
511	U	0.19
1212	G	0.33
1213	A	0.16
1234	U	0.2
1235	G	0.23
1236	G	0.18
1237	A	0.12

## Sheet: S5 (D) Table
Supplementary Table S5D. ET nucleotides in ribosomal Cluster D (Figure 7D).
position	nucleotide	ET rank
51	A	0.25
53	A	0.35
54	C	0.15
115	G	0.4
116	A	0.33
117	G	0.26
118	U	0.18
119	A	0.15
313	A	0.15
314	C	0.26
315	A	0.34
317	G	0.32
318	G	0.17
1468	A	0.15
