# Supplementary material for: An Evolutionary Trace method defines functionally important bases and sites common to RNA families
Source: PLoS Comput Biol. 2020 Mar 24;16(3):e1007583. doi: 10.1371/journal.pcbi.1007583 (PMC7092961; doi:10.1371/journal.pcbi.1007583)
Supplement: S6 Table — This table details the clustering z-score analysis for the three-dimensional structure set (S6A) and the secondary structure set (S6B). In both cases ET nucleotides recover significantly more structural contacts than would be expected by random chance. (XLSX) [file pcbi.1007583.s014.xlsx]

## Sheet: Table S6 (A)
Supplementary Table S6A. Recovery of structure contacts by ET nucleotides, and accompanying z-scores, in tertiary structure set.
rfam	pdb	chain	%Tertiary Structure Contacts Recovered	%Tertiary Structure Recovery Expected	nts selected by 35% ET (S)	Observed contact pairs in S (w)	Expected contact pairs in S (exp_w)	StdDev (σ)	z-score*, z = (w - exp_w) / σ	(Total contact pairs in structure)
RF00001	1ffk	9	0.23741	0.116792	41	66	32.4683	4.49941	7.45247	278
RF00002	5t5h	D	0.22314	0.11761	48	54	28.4617	4.83367	5.28343	242
RF00004	5xjc	H	0.219388	0.116037	47	43	22.7432	3.58908	5.644	196
RF00005	3j7r	S5	0.241379	0.114286	24	35	16.5714	3.46647	5.31623	145
RF00008	2qus	A	0.226804	0.106383	16	22	10.3191	2.84777	4.10176	97
RF00010	3q1q	B	0.303981	0.123277	119	252	102.197	8.13308	18.419	829
RF00011	2a64	A	0.270115	0.121031	104	188	84.2378	7.57123	13.7048	696
RF00012	5oql	2	0.268882	0.118729	72	89	39.2993	5.33551	9.31508	331
RF00013	5vt0	R	0.204651	0.119208	39	44	25.6298	3.85367	4.76693	215
RF00015	3jcm	E	0.18797	0.113725	29	25	15.1255	3.34327	2.95355	133
RF00017	3jaj	4	0.142268	0.121051	72	69	58.7099	5.74766	1.79031	485
RF00020	5xjc	H	0.191489	0.118993	40	27	16.778	3.09362	3.30421	141
RF00023	1p6v	B	0.104651	0.106061	15	9	9.12121	2.16027	-0.0561097	86
RF00026	5xjc	F	0.265823	0.113402	33	42	17.9175	3.63609	6.62318	158
RF00028	1x8w	A	0.228723	0.106359	76	129	59.9866	6.52801	10.5719	564
RF00029	4r0d	A	0.18	0.116968	53	18	11.6968	3.01668	2.08945	100
RF00032	4l8r	A	0.227273	0.0861538	8	10	3.79077	1.62129	3.8298	44
RF00037	3snp	C	0.224138	0.103448	10	13	6	1.82934	3.82653	58
RF00050	3f2q	X	0.194853	0.11744	37	53	31.9436	4.51231	4.66644	272
RF00059	2cky	A	0.229167	0.114035	26	44	21.8947	3.9802	5.55381	192
RF00061	5a2q	3	0.253623	0.119975	89	140	66.2265	6.15896	11.9782	552
RF00100	5lys	A	0.104478	0.115385	18	14	15.4615	3.17399	-0.460474	134
RF00162	4kqy	A	0.289855	0.114943	40	80	31.7241	4.40169	10.9676	276
RF00164	1xjr	A	0.30303	0.169435	18	30	16.7741	3.01865	4.3814	99
RF00166	2mf0	G	0.171233	0.117371	25	25	17.1362	3.23787	2.42871	146
RF00167	3fo6	A	0.290909	0.114428	23	48	18.8806	3.43141	8.48613	165
RF00168	3dig	X	0.328358	0.117836	58	132	47.37	5.42448	15.6015	402
RF00169	5gad	B	0.238806	0.115646	34	48	23.2449	3.99219	6.20088	201
RF00174	4gma	Z	0.289544	0.119109	59	108	44.4276	5.74678	11.0623	373
RF00175	2n1q	A	0.121212	0.105691	14	4	3.4878	1.62283	0.315618	33
RF00177	4v5d	AA	0.242395	0.121776	514	988	496.357	18.2792	26.8962	4076
RF00210	2nbx	A	0.135458	0.109034	36	34	27.3676	4.00848	1.65459	251
RF00234	2nz4	P	0.243902	0.118235	44	70	33.9335	4.6637	7.73345	287
RF00374	1s9s	A	0.402655	0.357576	60	91	80.8121	5.03059	2.02519	226
RF00379	4qk9	A	0.269388	0.117099	39	66	28.6892	4.11825	9.05989	245
RF00380	2qbz	X	0.2425	0.118507	53	97	47.4028	5.75858	8.61274	400
RF00442	5t83	A	0.261682	0.111083	30	56	23.7717	3.92718	8.20648	214
RF00480	1z2j	A	0.148936	0.106061	15	14	9.9697	2.23634	1.80219	94
RF00504	3owi	A	0.265625	0.119015	30	51	22.8509	3.66827	7.67368	192
RF01051	3irw	R	0.284264	0.116279	30	56	22.907	3.8858	8.51641	197
RF01054	2miy	A	0.197183	0.127042	21	28	18.0399	3.40279	2.92703	142
RF01380	2n1q	A	0.555556	0.614035	15	5	5.52632	1.23129	-0.42745	9
RF01381	2n1q	A	0.333333	0.23913	12	5	3.58696	1.41209	1.00068	15
RF01689	4frn	A	0.214286	0.115512	35	51	27.4917	4.01436	5.85604	238
RF01725	4l81	A	0.261261	0.118253	33	58	26.2522	4.11033	7.7239	222
RF01734	3vrs	A	0.243243	0.115385	18	27	12.8077	2.82729	5.01976	111
RF01739	5ddp	A	0.351852	0.115385	18	38	12.4615	2.92252	8.7385	108
RF01750	4znp	A	0.291667	0.114155	25	49	19.1781	3.68269	8.09786	168
RF01763	5nz6	A	0.324074	0.183536	17	35	19.8219	3.29558	4.6056	108
RF01786	3q3z	V	0.251462	0.11107	25	43	18.993	3.37683	7.10934	171
RF01807	4p8z	A	0.205945	0.104107	61	97	49.0346	5.60317	8.5604	471
RF01831	3suh	X	0.235849	0.115646	34	50	24.517	4.11509	6.19257	212
RF01846	5oql	2	0.26943	0.121045	80	104	46.7234	5.56416	10.2939	386
RF01848	5oql	2	0.258824	0.11963	74	88	40.6741	5.31873	8.89797	340
RF01852	5lzd	B	0.18125	0.113553	31	29	18.1685	3.68929	2.93593	160
RF01854	4wfl	A	0.146939	0.117822	35	36	28.8663	4.34551	1.64162	245
RF01856	3jaj	4	0.185345	0.11896	70	86	55.1973	5.59345	5.50693	464
RF01857	3ndb	M	0.168317	0.117756	47	51	35.6801	4.46894	3.42809	303
RF01959	4v5d	AA	0.21321	0.121423	492	807	459.586	17.8396	19.4743	3785
RF01960	3j7p	S2	0.291395	0.121903	604	1253	524.184	19.0257	38.3068	4300
RF01998	4far	A	0.284211	0.119208	39	27	11.3248	3.15946	4.96135	95
RF02001	4far	A	0.203209	0.119278	77	76	44.6098	5.83552	5.37916	374
RF02012	4r0d	A	0.208333	0.120895	65	35	20.3104	3.9908	3.68087	168
RF02095	2l3j	B	0.447853	0.346479	42	73	56.4761	3.41029	4.84532	163
RF02253	3sn2	B	0.151515	0.110837	10	10	7.31527	1.99314	1.34699	66
RF02540	1ffk	0	0.228709	0.121873	945	1759	937.328	24.7247	33.2329	7691
RF02541	4v5d	BA	0.245872	0.122008	956	1921	953.247	25.3309	38.2045	7813
RF02542	3j7p	S2	0.28538	0.121532	510	976	415.639	18.2438	30.7151	3420
RF02543	3j7p	5	0.272004	0.121959	1253	2429	1089.09	27.2607	49.1515	8930
RF02680	4rzd	A	0.218447	0.155902	39	45	32.1157	4.5091	2.8574	206
RF02683	4rum	A	0.263441	0.116279	30	49	21.6279	3.45358	7.92572	186
mean			0.242949	0.13348
*z-score given here is stricktly for one bin (ET rank = 35%). Note that in main text we calculate the z-score for each bin between 0 and 35%, and present the mean value.

## Sheet: Table S6 (B)
Supplementary Table S6B. Recovery of structure contacts by ET nucleotides (ET bin 35%), and accompanying z-scores, in secondary structure set
rfam	%Secondary Structure Contacts Recovered	%Secondary Structure Recovery Expected	nts selected by 35% ET (S)	Observed contact pairs in S (w)	Expected contact pairs in S (exp_w)	StdDev (σ)	z-score*, z = (w - exp_w) / σ	(Total contact pairs in structure)
RF00001	0.210526	0.116792	41	32	17.7525	2.9168	4.88464	152
RF00002	0.213483	0.116968	53	38	20.8203	3.16162	5.43383	178
RF00003	0.180488	0.120701	58	37	24.7437	3.43144	3.57177	205
RF00004	0.303797	0.119333	67	72	28.2819	3.67621	11.8922	237
RF00005	0.21978	0.111066	24	20	10.107	2.22779	4.44071	91
RF00006	0.260504	0.117822	35	31	14.0208	2.60234	6.52459	119
RF00007	0.265306	0.119899	54	52	23.5003	3.33742	8.53945	196
RF00008	0.208333	0.114943	20	15	8.27586	2.02117	3.32686	72
RF00009	0.268908	0.121631	106	96	43.4224	4.51005	11.6579	357
RF00010	0.237179	0.121023	128	111	56.6386	5.16004	10.5351	468
RF00011	0.238095	0.121686	128	110	56.2188	5.13901	10.4653	462
RF00012	0.282143	0.120492	76	79	33.7378	3.97884	11.3757	280
RF00013	0.283898	0.11833	65	67	27.9258	3.65694	10.6849	236
RF00015	0.223529	0.120863	49	38	20.5468	3.12048	5.59313	170
RF00016	0.246032	0.116942	40	31	14.7346	2.61353	6.22353	126
RF00017	0.204762	0.12093	105	86	50.7907	4.7962	7.34109	420
RF00018	0.254279	0.120684	124	104	49.3596	4.81412	11.35	409
RF00019	0.216667	0.118031	34	26	14.1637	2.60756	4.53923	120
RF00020	0.262069	0.116942	40	38	16.9565	2.85526	7.37008	145
RF00021	0.370861	0.210221	53	56	31.7434	3.30022	7.34999	151
RF00022	0.213115	0.120289	69	52	29.3506	3.73766	6.05979	244
RF00023	0.221477	0.120085	123	99	53.6778	5.03685	8.99814	447
RF00024	0.257036	0.121017	152	137	64.5018	5.52226	13.1284	533
RF00025	0.203704	0.120041	62	44	25.9288	3.51654	5.13892	216
RF00026	0.25	0.117625	36	27	12.7035	2.39844	5.96075	108
RF00027	0.263158	0.116466	29	30	13.2771	2.4878	6.72196	114
RF00028	0.219672	0.119235	87	67	36.3667	4.16577	7.35357	305
RF00029	0.27027	0.115942	32	30	12.8696	2.50544	6.83729	111
RF00030	0.274096	0.121379	93	91	40.2978	4.35805	11.6342	332
RF00031	0.160494	0.114583	22	13	9.28125	2.11227	1.76054	81
RF00032	0.372549	0.115942	16	19	5.91304	1.69982	7.69901	51
RF00034	0.28	0.109034	36	35	13.6293	2.60367	8.20792	125
RF00036	0.557522	0.502349	239	252	227.062	5.21238	4.78441	452
RF00037	0.22	0.104762	12	11	5.2381	1.58491	3.63548	50
RF00038	0.413793	0.347328	78	60	50.3626	3.25046	2.96493	145
RF00041	0.295302	0.227686	58	44	33.9252	3.32843	3.02689	149
RF00042	0.301724	0.167941	38	35	19.4811	2.77551	5.59136	116
RF00045	0.182836	0.119392	76	49	31.997	3.90123	4.35838	268
RF00047	0.26087	0.117371	25	24	10.7981	2.28726	5.77193	92
RF00048	0.291667	0.221858	29	21	15.9738	2.33675	2.15095	72
RF00049	0.2	0.111073	26	16	8.88585	2.03852	3.48985	80
RF00050	0.222222	0.120863	49	36	19.5799	3.04549	5.39162	162
RF00051	0.311321	0.140018	31	33	14.8419	2.56525	7.07849	106
RF00052	0.336957	0.17505	30	31	16.1046	2.49821	5.96241	92
RF00053	0.26087	0.113636	30	30	13.0682	2.52197	6.71373	115
RF00054	0.10989	0.0507886	20	10	4.62176	1.69982	3.16401	91
RF00056	0.186047	0.116149	46	32	19.9776	3.09546	3.8839	172
RF00057	0.303797	0.135685	25	24	10.7191	2.21131	6.00587	79
RF00059	0.265152	0.115385	36	35	15.2308	2.72333	7.25923	132
RF00061	0.250755	0.10508	83	83	34.7813	4.16378	11.5805	331
RF00066	0.219178	0.11828	22	16	8.63441	2.04746	3.59743	73
RF00067	0.297297	0.117337	50	44	17.3659	2.78083	9.57775	148
RF00069	0.202532	0.114035	26	16	9.00877	2.02794	3.44746	79
RF00070	0.313433	0.209135	30	21	14.012	2.13031	3.28026	67
RF00071	0.293333	0.181925	31	22	13.6444	2.1779	3.83656	75
RF00073	0.387387	0.183647	38	43	20.3848	2.76167	8.18897	111
RF00074	0.43956	0.253521	36	40	23.0704	2.59998	6.51143	91
RF00075	0.367347	0.120127	44	54	17.6587	2.88202	12.6097	147
RF00076	0.494949	0.287719	41	49	28.4842	2.76906	7.40893	99
RF00078	0.318182	0.227027	36	28	19.9784	2.58003	3.10912	88
RF00079	0.358491	0.2085	40	38	22.101	2.79776	5.68275	106
RF00080	0.286432	0.120197	61	57	23.9192	3.34971	9.87572	199
RF00083	0.348659	0.187159	92	91	48.8485	4.2693	9.87316	261
RF00085	0.175	0.111073	26	14	8.88585	2.03852	2.50875	80
RF00087	0.35443	0.208772	35	28	16.493	2.29388	5.0164	79
RF00088	0.192308	0.124224	25	15	9.68944	2.12982	2.49343	78
RF00089	0.214286	0.107843	23	15	7.54902	1.88901	3.94439	70
RF00090	0.17603	0.120149	70	47	32.0799	3.86863	3.8567	267
RF00091	0.238889	0.15641	62	43	28.1538	3.4182	4.34327	180
RF00093	0.25	0.114155	25	19	8.6758	1.99095	5.18555	76
RF00094	0.160714	0.0923077	28	18	10.3385	2.35135	3.25836	112
RF00095	0.233333	0.114943	20	14	6.89655	1.7689	4.01573	60
RF00096	0.208861	0.119514	47	33	18.8831	3.00271	4.70137	158
RF00097	0.114035	0.11744	37	13	13.3881	2.47452	-0.156845	114
RF00099	0.147287	0.120127	44	19	15.4964	2.6167	1.33894	129
RF00100	0.25	0.120752	115	104	50.2327	4.86167	11.0594	416
RF00101	0.586826	0.474138	100	98	79.181	3.34142	5.63203	167
RF00102	0.241379	0.118223	55	49	23.9993	3.38018	7.39627	203
RF00103	0.232323	0.111073	26	23	10.9962	2.33266	5.14596	99
RF00104	0.204082	0.117117	26	20	11.4775	2.35065	3.6256	98
RF00105	0.202247	0.113821	28	18	10.1301	2.18129	3.60793	89
RF00106	0.328467	0.200932	46	45	27.5277	3.10398	5.62902	137
RF00108	0.25	0.11849	32	26	12.323	2.40482	5.68734	104
RF00109	0.25	0.104478	22	21	8.77612	2.11833	5.77052	84
RF00111	0.243697	0.113333	34	29	13.4867	2.57567	6.02302	119
RF00112	0.323232	0.196919	38	32	19.495	2.67134	4.68118	99
RF00113	0.282353	0.143509	56	48	24.3966	3.25888	7.24279	170
RF00114	0.20155	0.114943	40	26	14.8276	2.66174	4.1974	129
RF00127	0.237288	0.113402	33	28	13.3814	2.56701	5.69478	118
RF00128	0.31	0.147921	63	62	29.5842	3.57112	9.07722	200
RF00129	0.484211	0.375624	48	46	35.6843	2.71702	3.79669	95
RF00130	0.300752	0.119677	37	40	15.917	2.76186	8.71984	133
RF00131	0.4	0.229379	29	32	18.3503	2.43626	5.60274	80
RF00132	0.333333	0.222294	46	33	22.0071	2.56676	4.2828	99
RF00133	0.244444	0.113725	29	22	10.2353	2.17671	5.40482	90
RF00134	0.175824	0.0910364	26	16	8.28431	2.0626	3.74076	91
RF00136	0.156627	0.0943267	24	13	7.82912	1.99455	2.59251	83
RF00139	0.15528	0.119709	46	25	19.2731	3.03825	1.88494	161
RF00140	0.235294	0.117264	38	28	13.9545	2.55962	5.48736	119
RF00143	0.32	0.15892	31	32	15.892	2.56611	6.27721	100
RF00144	0.259542	0.0902737	31	34	11.8259	2.51608	8.81296	131
RF00145	0.24359	0.117371	25	19	9.15493	2.08342	4.72544	78
RF00147	0.223529	0.102848	26	19	8.74209	2.06105	4.97702	85
RF00149	0.221154	0.149697	39	23	15.5685	2.47585	3.0016	104
RF00151	0.205882	0.0913462	20	14	6.21154	1.78517	4.36288	68
RF00152	0.292135	0.119306	29	26	10.6183	2.2006	6.98978	89
RF00153	0.179775	0.14446	33	16	12.8569	2.26904	1.38521	89
RF00154	0.328767	0.180124	30	24	13.1491	2.16741	5.00639	73
RF00155	0.219355	0.117908	46	34	18.2758	2.96208	5.3085	155
RF00156	0.219355	0.119514	47	34	18.5246	2.96759	5.2148	155
RF00157	0.289157	0.188291	35	24	15.6282	2.29678	3.64503	83
RF00158	0.283784	0.156522	28	21	11.5826	2.14115	4.39829	74
RF00160	0.266667	0.2085	40	24	18.765	2.45873	2.12914	90
RF00162	0.268657	0.115265	37	36	15.4455	2.72598	7.54022	134
RF00163	0.137931	0.115942	16	8	6.72464	1.79286	0.711357	58
RF00164	0.259259	0.169435	18	14	9.1495	1.93817	2.50261	54
RF00165	0.128571	0.103825	20	9	7.26776	1.92965	0.897699	70
RF00166	0.210843	0.117908	46	35	19.5728	3.06117	5.03965	166
RF00167	0.260163	0.115512	35	32	14.2079	2.63348	6.75611	123
RF00168	0.27234	0.121059	64	64	28.4489	3.66455	9.70134	235
RF00169	0.271318	0.113402	33	35	14.6289	2.65922	7.66057	129
RF00174	0.310345	0.118214	66	72	27.4257	3.62806	12.286	232
RF00175	0.16	0.116667	14	8	5.83333	1.69893	1.27531	50
RF00176	0.654867	0.528189	67	74	59.6854	2.68787	5.32563	113
RF00177	0.205115	0.121645	535	409	242.56	10.6358	15.649	1994
RF00178	0.433735	0.276558	36	36	22.9543	2.50805	5.20151	83
RF00180	0.428571	0.414414	24	18	17.4054	1.75038	0.339695	42
RF00181	0.177215	0.117117	26	14	9.25225	2.07714	2.28572	79
RF00183	0.22314	0.115789	33	27	14.0105	2.61096	4.97497	121
RF00185	0.218487	0.115789	33	26	13.7789	2.57209	4.75141	119
RF00186	0.337662	0.226408	35	26	17.4334	2.2791	3.75876	77
RF00187	0.447368	0.336854	42	34	25.6009	2.25153	3.73039	76
RF00188	0.204545	0.119306	29	18	10.499	2.18019	3.44054	88
RF00190	0.166667	0.119514	47	26	18.6441	2.97961	2.46874	156
RF00191	0.188571	0.117209	51	33	20.5116	3.13567	3.9827	175
RF00194	0.413793	0.342406	40	36	29.7893	2.57733	2.40974	87
RF00195	0.359712	0.219835	57	50	30.557	3.17962	6.11488	139
RF00198	0.68254	0.557015	77	86	70.1839	2.7525	5.74609	126
RF00199	0.19708	0.117264	38	27	16.0652	2.78794	3.92217	137
RF00200	0.333333	0.201664	38	31	18.7547	2.52985	4.84032	93
RF00206	0.235294	0.116667	28	20	9.91667	2.12298	4.74961	85
RF00209	0.387931	0.283014	146	135	98.4888	5.15922	7.07689	348
RF00210	0.179226	0.100094	156	88	49.1463	4.79962	8.09515	491
RF00213	0.237113	0.113553	31	23	11.0147	2.2635	5.29506	97
RF00214	0.441441	0.384519	56	49	42.6816	2.88647	2.18896	111
RF00215	0.144578	0.114286	24	12	9.48571	2.16289	1.16247	83
RF00216	0.658402	0.652263	244	239	236.771	4.06038	0.548859	363
RF00217	0.445783	0.299367	44	37	24.8475	2.37589	5.11494	83
RF00220	0.339623	0.348837	51	36	36.9767	2.85233	-0.342438	106
RF00222	0.128266	0.104592	120	54	44.0334	4.68508	2.12731	421
RF00228	0.674591	0.6606	465	454	444.584	5.39182	1.74634	673
RF00229	0.278846	0.159679	101	87	49.8198	4.52902	8.20932	312
RF00230	0.240741	0.120235	78	65	32.4636	3.92931	8.28046	270
RF00231	0.184524	0.106304	90	62	35.7181	4.23117	6.21149	336
RF00233	0.194175	0.116466	29	20	11.996	2.41901	3.30881	103
RF00234	0.211538	0.117716	59	44	24.4849	3.43289	5.68475	208
RF00236	0.176471	0.105485	26	18	10.7595	2.32075	3.11991	102
RF00237	0.2	0.111052	21	16	8.88419	2.09962	3.3891	80
RF00238	0.212963	0.119015	30	23	12.8536	2.48852	4.07727	108
RF00239	0.247525	0.116667	28	25	11.7833	2.39552	5.51725	101
RF00240	0.426966	0.356522	42	38	31.7304	2.63519	2.37917	89
RF00241	0.229167	0.114035	26	22	10.9474	2.31928	4.76554	96
RF00242	0.283186	0.206589	43	32	23.3445	2.88116	3.00415	113
RF00245	0.412371	0.233684	37	40	22.6674	2.71158	6.39208	97
RF00246	0.350427	0.166292	37	41	19.4562	2.79833	7.6988	117
RF00249	0.421053	0.195483	33	40	18.5709	2.61255	8.20238	95
RF00250	0.142857	0.114754	21	12	9.63934	2.12882	1.1089	84
RF00251	0.436782	0.282897	38	38	24.6121	2.62506	5.10005	87
RF00252	0.50211	0.38419	113	119	91.0531	4.17231	6.69817	237
RF00253	0.474227	0.340901	44	46	33.0674	2.74227	4.71603	97
RF00254	0.454545	0.205556	37	45	20.35	2.70006	9.12942	99
RF00255	0.487805	0.26864	50	60	33.0428	3.08018	8.75185	123
RF00256	0.29661	0.177019	39	35	20.8882	2.85264	4.94693	118
RF00257	0.3125	0.121849	30	35	13.6471	2.53411	8.4262	112
RF00260	0.28125	0.235294	25	18	15.0588	2.22588	1.32136	64
RF00263	0.184524	0.117908	46	31	19.8086	3.08561	3.62696	168
RF00265	0.142012	0.119709	46	24	20.2307	3.10362	1.21447	169
RF00266	0.315789	0.17505	30	24	13.3038	2.20813	4.84399	76
RF00267	0.211538	0.113475	32	22	11.8014	2.36671	4.30918	104
RF00270	0.273973	0.117371	25	20	8.56808	1.95686	5.84196	73
RF00271	0.208791	0.111078	28	19	10.1081	2.20786	4.02737	91
RF00272	0.268571	0.18625	62	47	32.5938	3.50995	4.10438	175
RF00273	0.197368	0.114155	25	15	8.6758	1.99095	3.17647	76
RF00274	0.22973	0.117371	25	17	8.68545	1.98166	4.19575	74
RF00276	0.246377	0.114428	23	17	7.89552	1.89063	4.81558	69
RF00277	0.357143	0.212475	33	25	14.8732	2.10595	4.80864	70
RF00278	0.27027	0.170188	30	20	12.5939	2.14463	3.45333	74
RF00279	0.190476	0.100309	26	16	8.42593	2.02935	3.73227	84
RF00280	0.280488	0.240506	39	23	19.7215	2.33551	1.40376	82
RF00281	0.25	0.148667	30	20	11.8934	2.16827	3.73875	80
RF00283	0.233333	0.119306	29	21	10.7376	2.24428	4.57269	90
RF00284	0.321429	0.188291	35	27	15.8165	2.32611	4.80782	84
RF00286	0.170886	0.0916031	40	27	14.4733	2.78051	4.50519	158
RF00287	0.258065	0.237705	30	16	14.7377	2.02653	0.622886	62
RF00288	0.300971	0.159149	39	31	16.3924	2.53241	5.76827	103
RF00289	0.366197	0.26087	36	26	18.5217	2.13444	3.50362	71
RF00295	0.384615	0.26	39	30	20.28	2.31882	4.19178	78
RF00296	0.277778	0.135705	32	25	12.2134	2.29021	5.58316	90
RF00300	0.276596	0.162637	37	26	15.2879	2.38292	4.49537	94
RF00302	0.132911	0.0832396	37	21	13.1519	2.6957	2.91136	158
RF00303	0.382979	0.235906	60	54	33.2627	3.24483	6.39088	141
RF00304	0.206107	0.119677	37	27	15.6776	2.72361	4.15712	131
RF00309	0.235294	0.0978329	31	24	9.97896	2.22961	6.28857	102
RF00311	0.171875	0.120352	43	22	15.405	2.63616	2.50173	128
RF00316	0.329114	0.343607	43	26	27.145	2.33701	-0.489933	79
RF00324	0.215909	0.116466	29	19	10.249	2.16973	4.03321	88
RF00325	0.246914	0.108225	26	20	8.76623	2.0248	5.54808	81
RF00328	0.171717	0.0949042	29	17	9.39551	2.17433	3.49739	99
RF00332	0.262626	0.166292	37	26	16.4629	2.52191	3.78169	99
RF00333	0.333333	0.2	45	39	23.4	2.8731	5.42967	117
RF00335	0.233645	0.104554	33	25	11.1873	2.3395	5.90411	107
RF00339	0.413333	0.387324	45	31	29.0493	2.19008	0.8907	75
RF00343	0.28	0.113475	32	28	11.3475	2.29626	7.25201	100
RF00345	0.287234	0.139084	35	27	13.0739	2.28584	6.09234	94
RF00357	0.267327	0.113402	33	27	11.4536	2.31192	6.72445	101
RF00358	0.304762	0.188816	42	32	19.8257	2.68516	4.53394	105
RF00362	0.564356	0.499838	56	57	50.4836	2.54993	2.55552	101
RF00368	0.183673	0.095504	26	18	9.35939	2.22362	3.88583	98
RF00373	0.237333	0.121631	106	89	45.6118	4.62914	9.37285	375
RF00374	0.431818	0.362376	61	57	47.8337	3.15485	2.90547	132
RF00375	0.284483	0.195011	44	33	22.6213	2.84996	3.64169	116
RF00376	0.0879121	0.116466	29	8	10.5984	2.21793	-1.17154	91
RF00377	0.220339	0.105088	36	26	12.4003	2.45788	5.53308	118
RF00378	0.318182	0.141918	41	42	18.7331	2.86842	8.11138	132
RF00379	0.298137	0.117756	47	48	18.9587	3.02125	9.61234	161
RF00380	0.223256	0.120527	59	48	25.9133	3.50566	6.30029	215
RF00381	0.428571	0.289889	32	30	20.2922	2.36418	4.10619	70
RF00384	0.662651	0.647805	50	55	53.7678	1.94077	0.634877	83
RF00385	0.696429	0.651568	34	39	36.4878	1.49083	1.68509	56
RF00386	0.194915	0.116105	31	23	13.7004	2.56826	3.62098	118
RF00389	0.52551	0.426399	104	103	83.5742	3.77238	5.14947	196
RF00391	0.228758	0.118068	45	35	18.0644	2.94699	5.74675	153
RF00396	0.242775	0.116149	46	42	20.0937	3.11055	7.04257	173
RF00397	0.175439	0.119514	47	30	20.4368	3.11505	3.07	171
RF00398	0.169591	0.116037	47	29	19.8423	3.09294	2.96083	171
RF00400	0.179487	0.114667	43	28	17.888	2.95475	3.42228	156
RF00401	0.295181	0.225148	61	49	37.3745	3.49997	3.3216	166
RF00402	0.161491	0.116388	44	26	18.7384	3.01136	2.41139	161
RF00403	0.188679	0.117908	46	30	18.7474	3.00545	3.74406	159
RF00404	0.114286	0.0951907	42	20	16.6584	2.9495	1.13295	175
RF00405	0.15894	0.116265	45	24	17.5561	2.90896	2.2152	151
RF00406	0.152941	0.107843	45	26	18.3333	3.02016	2.5385	170
RF00407	0.178344	0.117756	47	28	18.4877	2.97651	3.19579	157
RF00408	0.208861	0.114428	46	33	18.0796	2.96662	5.02943	158
RF00409	0.1875	0.120863	49	33	21.2719	3.18022	3.68781	176
RF00410	0.163522	0.116037	47	26	18.4499	2.98492	2.52942	159
RF00411	0.175	0.117908	46	28	18.8653	3.01552	3.02921	160
RF00413	0.205128	0.116265	45	32	18.1374	2.96507	4.6753	156
RF00414	0.174419	0.116149	46	30	19.9776	3.10385	3.22904	172
RF00415	0.175758	0.119913	45	29	19.7856	3.06881	3.00259	165
RF00416	0.226994	0.119327	48	37	19.4503	3.05039	5.75325	163
RF00417	0.149068	0.109375	43	24	17.6094	2.9599	2.15907	161
RF00418	0.165644	0.107843	45	27	17.5784	2.96653	3.17596	163
RF00419	0.219512	0.116149	46	36	19.0484	3.03186	5.59116	164
RF00420	0.2	0.119709	46	31	18.5548	2.97667	4.18091	155
RF00422	0.14557	0.107692	43	23	17.0154	2.92091	2.04888	158
RF00423	0.149068	0.0993217	41	24	15.9908	2.87639	2.78447	161
RF00424	0.2	0.119602	65	48	28.7045	3.69112	5.22755	240
RF00425	0.212121	0.119709	46	35	19.7519	3.07326	4.96154	165
RF00426	0.147239	0.116388	44	24	18.9712	3.02667	1.66149	163
RF00427	0.2	0.0956129	39	32	15.2981	2.82913	5.90356	160
RF00428	0.2	0.101116	42	31	15.6729	2.83706	5.40245	155
RF00429	0.23871	0.120863	49	37	18.7338	2.95635	6.17863	155
RF00431	0.212121	0.109453	45	35	18.0597	2.99032	5.66505	165
RF00434	0.257812	0.127273	36	33	16.2909	2.75055	6.07481	128
RF00435	0.190476	0.108696	31	24	13.6957	2.57742	3.99793	126
RF00436	0.333333	0.176799	23	21	11.1384	2.10438	4.68624	63
RF00438	0.169935	0.118068	45	26	18.0644	2.94699	2.69278	153
RF00439	0.362637	0.277311	45	33	25.2353	2.5217	3.07915	91
RF00442	0.228346	0.115265	37	29	14.6386	2.67018	5.37843	127
RF00443	0.14	0.087864	38	21	13.1796	2.67211	2.92667	150
RF00444	0.423729	0.275705	79	75	48.7997	3.69362	7.09338	177
RF00445	0.319444	0.118789	41	46	17.1056	2.86916	10.0707	144
RF00446	0.301887	0.116279	30	32	12.3256	2.45242	8.02244	106
RF00449	0.155556	0.107939	92	49	34.0009	4.08167	3.67474	315
RF00451	0.277372	0.115265	37	38	15.7913	2.77096	8.0148	137
RF00452	0.29078	0.105541	39	41	14.8812	2.74242	9.52399	141
RF00454	0.402778	0.368206	36	29	26.5108	2.38711	1.04276	72
RF00455	0.242991	0.14446	33	26	15.4572	2.60748	4.04329	107
RF00456	0.243697	0.116105	31	29	13.8165	2.56497	5.91958	119
RF00457	0.157447	0.101449	65	37	23.8404	3.48322	3.77799	235
RF00460	0.264368	0.11107	25	23	9.66309	2.194	6.07881	87
RF00464	0.390476	0.210759	37	41	22.1297	2.76311	6.82935	105
RF00465	0.394737	0.308591	33	30	23.453	2.44907	2.67327	76
RF00467	0.606742	0.535135	55	54	47.627	2.37872	2.67916	89
RF00468	0.148148	0.100962	21	12	8.17788	2.06021	1.85521	81
RF00469	0.196078	0.157658	15	10	8.04054	1.81444	1.07992	51
RF00470	0.210692	0.134751	102	67	42.8509	4.37085	5.52503	318
RF00476	0.25	0.113725	29	21	9.55294	2.06657	5.53915	84
RF00478	0.202492	0.119668	92	65	38.4136	4.26434	6.2346	321
RF00480	0.131148	0.115385	18	8	7.03846	1.86522	0.515509	61
RF00481	0.614815	0.575758	76	83	77.7273	2.62002	2.01248	135
RF00485	0.131387	0.109145	38	18	14.9528	2.7146	1.12252	137
RF00487	0.30888	0.206607	93	80	53.5112	4.32454	6.12524	259
RF00489	0.350877	0.266667	24	20	15.2	2.13614	2.24704	57
RF00490	0.159091	0.114428	23	14	10.0697	2.21302	1.77601	88
RF00493	0.225	0.192547	31	18	15.4037	2.3713	1.09487	80
RF00494	0.147727	0.11962	28	13	10.5266	2.22958	1.10936	88
RF00495	0.159851	0.129328	78	43	34.7893	3.99846	2.05347	269
RF00501	0.511905	0.434592	45	43	36.5057	2.41751	2.68636	84
RF00503	0.22205	0.118184	176	143	76.1107	6.02299	11.1057	644
RF00504	0.26087	0.113475	32	30	13.0496	2.53507	6.68634	115
RF00506	0.236842	0.112994	40	36	17.1751	2.8959	6.50052	152
RF00507	0.184783	0.113821	28	17	10.4715	2.25703	2.8925	92
RF00509	0.409524	0.286792	57	43	30.1132	2.57462	5.00531	105
RF00510	0.2	0.120796	33	24	14.4955	2.6071	3.6456	120
RF00513	0.258333	0.120202	35	31	14.4242	2.63035	6.30173	120
RF00514	0.209877	0.112861	43	34	18.2835	2.99093	5.25473	162
RF00515	0.23494	0.120127	44	39	19.9411	3.06622	6.21577	166
RF00517	0.190476	0.115385	18	12	7.26923	1.89697	2.49385	63
RF00519	0.247191	0.111073	26	22	9.88551	2.21506	5.46915	89
RF00521	0.166667	0.0895813	24	14	7.52483	1.98765	3.25771	84
RF00522	0.244898	0.106061	15	12	5.19697	1.61922	4.20142	49
RF00523	0.133333	0.116667	14	6	5.25	1.59155	0.47124	45
RF00524	0.230159	0.1175	73	58	29.6099	3.77053	7.52947	252
RF00525	0.266667	0.117371	25	24	10.5634	2.25549	5.95728	90
RF00527	0.311111	0.160929	34	28	14.4836	2.36713	5.71001	90
RF00528	0.402174	0.312819	50	37	28.7794	2.48214	3.31191	92
RF00529	0.243243	0.119436	38	27	13.2574	2.43128	5.65241	111
RF00530	0.246753	0.167568	31	19	12.9027	2.16096	2.82157	77
RF00531	0.340909	0.186555	37	30	16.4168	2.37833	5.71122	88
RF00532	0.170455	0.0889193	26	15	7.8249	1.99604	3.59467	88
RF00533	0.358025	0.216164	37	29	17.5093	2.30902	4.97645	81
RF00535	0.268293	0.128481	29	22	10.5354	2.11399	5.42318	82
RF00536	0.6	0.497742	58	51	42.308	2.04678	4.24665	85
RF00537	0.252525	0.113402	33	25	11.2268	2.27127	6.0641	99
RF00538	0.325	0.202162	34	26	16.173	2.3322	4.21363	80
RF00540	0.349462	0.21737	73	65	40.4308	3.70456	6.63216	186
RF00542	0.42515	0.301492	76	71	50.3491	3.60871	5.72252	167
RF00543	0.276074	0.13628	52	45	22.2136	3.15455	7.22337	163
RF00544	0.446328	0.288191	77	79	51.0098	3.70929	7.54598	177
RF00545	0.262032	0.112644	49	49	21.0644	3.20558	8.71468	187
RF00546	0.242604	0.117908	46	41	19.9265	3.08452	6.83202	169
RF00547	0.168803	0.117521	121	79	55	5.08783	4.71714	468
RF00548	0.247191	0.116037	47	44	20.6546	3.15118	7.40847	178
RF00549	0.479903	0.354605	370	394	291.131	7.7513	13.2712	821
RF00550	0.210526	0.118658	52	40	22.545	3.28449	5.31438	190
RF00551	0.192308	0.10079	174	135	70.7542	5.99062	10.7244	702
RF00552	0.284615	0.167961	88	74	43.6699	4.18298	7.25083	260
RF00553	0.203791	0.120701	58	43	25.4679	3.47482	5.04547	211
RF00554	0.168605	0.114428	46	29	19.6816	3.08509	3.02046	172
RF00555	0.173333	0.118644	21	13	8.89831	2.0797	1.97226	75
RF00556	0.240741	0.139373	16	13	7.52613	1.84494	2.96697	54
RF00557	0.286624	0.11761	48	45	18.4648	2.9655	8.94795	157
RF00558	0.306667	0.118235	44	46	17.7353	2.92028	9.67877	150
RF00559	0.263158	0.116883	27	25	11.1039	2.32732	5.97087	95
RF00560	0.148571	0.119709	46	26	20.949	3.14076	1.60821	175
RF00561	0.162651	0.111097	43	27	18.4422	2.99964	2.85295	166
RF00562	0.210843	0.117908	46	35	19.5728	3.06981	5.02546	166
RF00563	0.220497	0.119335	86	71	38.426	4.26261	7.64181	322
RF00564	0.144444	0.0884892	42	26	15.9281	2.92626	3.44192	180
RF00565	0.206897	0.119149	49	36	20.7319	3.15266	4.84292	174
RF00566	0.201258	0.119913	45	32	19.0661	3.02059	4.2819	159
RF00567	0.208075	0.117753	82	67	37.9166	4.214	6.90161	322
RF00568	0.181818	0.116651	42	28	17.9642	2.94696	3.40546	154
RF00569	0.291139	0.196842	34	23	15.5505	2.27777	3.27051	79
RF00570	0.160494	0.114428	23	13	9.26866	2.11548	1.76383	81
RF00571	0.166667	0.105023	24	12	7.56164	1.87743	2.36406	72
RF00572	0.316456	0.208772	35	25	16.493	2.27097	3.74599	79
RF00573	0.315385	0.217199	52	41	28.2359	3.10017	4.11724	130
RF00574	0.430233	0.369446	47	37	31.7724	2.46447	2.1212	86
RF00575	0.2	0.0965271	28	20	9.65271	2.22265	4.6554	100
RF00576	0.439252	0.258824	44	47	27.6941	2.88253	6.69754	107
RF00577	0.325581	0.222468	38	28	19.1323	2.47618	3.58121	86
RF00578	0.438356	0.364229	69	64	53.1775	3.27977	3.29978	146
RF00579	0.414286	0.280262	59	58	39.2367	3.29743	5.69029	140
RF00580	0.207921	0.104143	31	21	10.5185	2.27418	4.60892	101
RF00582	0.179191	0.117756	47	31	20.3718	3.11921	3.40735	173
RF00584	0.276596	0.178027	37	26	16.7346	2.48954	3.72175	94
RF00586	0.20904	0.117209	51	37	20.746	3.16392	5.13729	177
RF00588	0.315068	0.168116	29	23	12.2725	2.16139	4.96326	73
RF00591	0.247059	0.142669	26	21	12.1269	2.30716	3.84591	85
RF00592	0.21875	0.144231	25	14	9.23077	1.90763	2.50008	64
RF00593	0.27551	0.178449	40	27	17.488	2.48283	3.83112	98
RF00598	0.211765	0.130465	48	36	22.179	3.17314	4.35561	170
RF00599	0.196203	0.100645	40	31	15.9019	2.85136	5.29505	158
RF00600	0.15	0.106471	47	27	19.1648	3.09449	2.53199	180
RF00602	0.182353	0.120863	49	31	20.5468	3.12923	3.34051	170
RF00603	0.263158	0.196163	49	30	22.3626	2.70352	2.82497	114
RF00604	0.185567	0.113553	31	18	11.0147	2.2635	3.08609	97
RF00606	0.480519	0.318771	42	37	24.5454	2.32092	5.36626	77
RF00607	0.411765	0.302885	36	28	20.5962	2.13496	3.46791	68
RF00608	0.320513	0.183636	32	25	14.3236	2.25812	4.72801	78
RF00609	0.229885	0.113821	28	20	9.90244	2.14216	4.71373	87
RF00610	0.378378	0.268008	37	28	19.8326	2.23041	3.66184	74
RF00613	0.255319	0.142336	52	36	20.0693	2.83782	5.61369	141
RF00614	0.262195	0.119913	45	43	19.6657	3.06152	7.62181	164
RF00615	0.945714	0.934084	260	331	326.929	1.55508	2.61757	350
RF00616	0.51938	0.479279	77	67	61.827	2.95108	1.75291	129
RF00617	0.192308	0.106061	15	10	5.51515	1.68219	2.66608	52
RF00618	0.246914	0.117908	46	40	19.1012	3.03479	6.88643	162
RF00619	0.215827	0.120127	44	30	16.6977	2.7949	4.75952	139
RF00620	0.29798	0.278638	81	59	55.1703	3.8875	0.985137	198
RF00621	0.393305	0.361257	115	94	86.3403	4.26458	1.79612	239
RF00622	0.282609	0.198135	35	26	18.2284	2.58481	3.00663	92
RF00623	0.241546	0.129112	65	50	26.7263	3.4871	6.67424	207
RF00624	0.426966	0.246575	37	38	21.9452	2.6256	6.11471	89
RF00625	0.251462	0.0854968	41	43	14.62	2.82255	10.0548	171
RF00627	0.359477	0.188862	52	55	28.8959	3.26518	7.99469	153
RF00628	0.223214	0.114577	66	50	25.6653	3.51465	6.9238	224
RF00629	0.299685	0.20596	116	95	65.2892	4.7657	6.23431	317
RF00630	0.256098	0.117949	23	21	9.67179	2.16972	5.22106	82
RF00634	0.226027	0.116942	40	33	17.0735	2.86375	5.56142	146
RF00635	0.435897	0.380704	73	51	44.5424	2.58427	2.49882	117
RF00636	0.353349	0.235992	180	153	102.185	5.66959	8.9628	433
RF00637	0.5	0.258065	48	60	30.9677	3.03694	9.55971	120
RF00638	0.325792	0.119205	68	72	26.3442	3.52346	12.9576	221
RF00639	0.114286	0.108527	29	12	11.3953	2.39286	0.25269	105
RF00640	0.375	0.118068	45	57	17.9463	2.93572	13.3029	152
RF00641	0.186916	0.116667	28	20	12.4833	2.42582	3.09861	107
RF00642	0.284091	0.136216	28	25	11.987	2.33217	5.57977	88
RF00643	0.338983	0.117822	35	40	13.903	2.58965	10.0774	118
RF00644	0.28	0.119306	29	28	11.9306	2.40015	6.69514	100
RF00645	0.36129	0.116149	46	56	18.003	2.94723	12.8924	155
RF00646	0.294574	0.122306	36	38	15.7775	2.73516	8.12476	129
RF00647	0.338462	0.119436	38	44	15.5267	2.73056	10.4276	130
RF00648	0.328571	0.107345	39	46	15.0282	2.74666	11.2761	140
RF00649	0.396226	0.19105	37	42	20.2513	2.75175	7.9036	106
RF00650	0.304348	0.153488	34	35	17.6512	2.70946	6.40306	115
RF00651	0.244444	0.0869565	21	22	7.82609	2.06526	6.86303	90
RF00652	0.222222	0.0793651	26	20	7.14286	1.93429	6.64694	90
RF00653	0.341667	0.193574	39	41	23.2288	2.8757	6.17978	120
RF00654	0.301887	0.118744	31	32	12.5868	2.46551	7.8739	106
RF00655	0.225225	0.10342	28	25	11.4796	2.41574	5.59679	111
RF00656	0.256	0.102504	33	32	12.813	2.56382	7.48375	125
RF00657	0.25	0.108434	28	26	11.2771	2.38044	6.18496	104
RF00658	0.377551	0.260563	37	37	25.5352	2.64663	4.33185	98
RF00661	0.292929	0.119015	30	29	11.7825	2.37839	7.23915	99
RF00662	0.300971	0.113636	30	31	11.7045	2.39816	8.04593	103
RF00663	0.258065	0.096292	32	32	11.9402	2.50557	8.00608	124
RF00664	0.357143	0.172644	46	50	24.1701	3.09062	8.35751	140
RF00665	0.226415	0.105691	27	24	11.2033	2.37622	5.38535	106
RF00667	0.213483	0.117647	24	19	10.4706	2.22559	3.83242	89
RF00668	0.197674	0.117647	24	17	10.1176	2.1951	3.13532	86
RF00669	0.533981	0.391608	49	55	40.3357	2.75759	5.31781	103
RF00670	0.174312	0.116667	28	19	12.7167	2.46	2.55421	109
RF00671	0.424528	0.217749	39	45	23.0814	2.80534	7.81318	106
RF00672	0.235294	0.118744	31	28	14.1305	2.58508	5.36522	119
RF00673	0.259259	0.119677	37	35	16.1563	2.77877	6.78129	135
RF00674	0.357143	0.153099	41	45	19.2905	2.86616	8.97001	126
RF00675	0.457627	0.282393	47	54	33.3224	2.98181	6.93458	118
RF00677	0.23871	0.102871	43	37	15.945	2.84828	7.3922	155
RF00678	0.645669	0.451294	66	82	57.3143	2.97861	8.28764	127
RF00679	0.254098	0.108772	32	31	13.2702	2.57326	6.89002	122
RF00682	0.468468	0.289916	46	52	32.1807	2.92532	6.77509	111
RF00683	0.541353	0.27673	56	72	36.805	3.21612	10.9433	133
RF00684	0.618557	0.453536	50	60	43.993	2.60145	6.15311	97
RF00685	0.284615	0.119931	36	37	15.5911	2.73135	7.83821	130
RF00686	0.401961	0.189702	36	41	19.3496	2.70047	8.01727	102
RF00688	0.320312	0.121376	39	41	15.5361	2.71345	9.38431	128
RF00689	0.338028	0.131947	45	48	18.7365	2.91988	10.0221	142
RF00691	0.330189	0.116105	31	35	12.3071	2.44831	9.26881	106
RF00693	0.214286	0.114286	24	18	9.6	2.1767	3.85905	84
RF00694	0.255639	0.106667	33	34	14.1867	2.65297	7.46836	133
RF00695	0.304688	0.119436	38	39	15.2878	2.70689	8.75995	128
RF00696	0.461538	0.272468	42	48	28.3367	2.80663	7.00602	104
RF00697	0.103175	0.0820477	27	13	10.338	2.37455	1.12105	126
RF00698	0.162602	0.103918	30	20	12.7819	2.53045	2.8525	123
RF00701	0.688172	0.466134	50	64	43.3505	2.55809	8.07225	93
RF00702	0.538462	0.315966	48	56	32.8605	2.86707	8.07079	104
RF00705	0.422414	0.264635	45	49	30.6977	2.95565	6.19232	116
RF00706	0.271186	0.11849	32	32	13.9818	2.59105	6.95399	118
RF00708	0.176471	0.113553	31	21	13.5128	2.56407	2.92003	119
RF00711	0.247863	0.116105	31	29	13.5843	2.56098	6.01946	117
RF00716	0.265306	0.176941	31	26	17.3402	2.56004	3.38269	98
RF00717	0.342342	0.19105	37	38	21.2065	2.79013	6.01888	111
RF00720	0.252033	0.11849	32	31	14.5743	2.62615	6.25468	123
RF00722	0.357143	0.219484	34	35	21.5094	2.65338	5.0843	98
RF00723	0.191489	0.119208	39	27	16.8084	2.83892	3.58996	141
RF00724	0.355932	0.133259	35	42	15.7245	2.68124	9.79976	118
RF00727	0.40708	0.209397	41	46	23.6619	2.88042	7.75516	113
RF00730	0.361538	0.162376	41	47	21.1089	2.93726	8.8147	130
RF00731	0.241379	0.111058	22	21	9.66202	2.17392	5.21545	87
RF00732	0.330508	0.193574	39	39	22.8417	2.86904	5.63196	118
RF00733	0.375	0.222468	38	42	24.9165	2.77841	6.14867	112
RF00735	0.630435	0.454346	46	58	41.7998	2.40147	6.74595	92
RF00736	0.29	0.113821	28	29	11.3821	2.36874	7.43765	100
RF00737	0.535088	0.457831	57	61	52.1928	2.701	3.26073	114
RF00742	0.482759	0.26947	48	56	31.2585	3.00238	8.24064	116
RF00743	0.581395	0.44086	42	50	37.914	2.32704	5.19373	86
RF00745	0.460177	0.252809	45	52	28.5674	2.947	7.95133	113
RF00746	0.236486	0.118993	40	35	17.611	2.88133	6.03506	148
RF00747	0.292683	0.12987	36	36	15.974	2.71822	7.3673	123
RF00749	0.285714	0.167089	33	30	17.5443	2.651	4.6985	105
RF00753	0.5	0.380684	44	49	37.307	2.55954	4.56839	98
RF00754	0.222222	0.101683	30	28	12.8121	2.53725	5.98598	126
RF00757	0.268908	0.113553	31	32	13.5128	2.56407	7.21008	119
RF00760	0.546875	0.389817	62	70	49.8965	3.09078	6.50433	128
RF00761	0.159091	0.113402	33	21	14.9691	2.67559	2.25405	132
RF00763	0.289062	0.179825	41	37	23.0175	2.95267	4.73554	128
RF00767	0.196581	0.0983193	27	23	11.5034	2.41238	4.76568	117
RF00768	0.192053	0.0853543	36	29	12.8885	2.65789	6.06176	151
RF00772	0.234234	0.133391	31	26	14.8064	2.58202	4.33522	111
RF00777	0.226891	0.175531	38	27	20.8881	2.8117	2.17372	119
RF00779	0.197279	0.11744	37	29	17.2636	2.8324	4.14361	147
RF00782	0.120253	0.120863	49	19	19.0964	2.99645	-0.0321723	158
RF00783	0.314607	0.238806	33	28	21.2537	2.58022	2.61461	89
RF00784	0.483516	0.377963	42	44	34.3946	2.52324	3.80675	91
RF00789	0.353846	0.134545	37	46	17.4909	2.79458	10.2016	130
RF00792	0.0774194	0.031127	23	12	4.82468	1.85332	3.8716	155
RF00806	0.338583	0.262832	51	43	33.3797	3.12336	3.08011	127
RF00813	0.252525	0.136216	28	25	13.4854	2.4542	4.69178	99
RF00825	0.238095	0.118253	33	30	14.8999	2.66058	5.6755	126
RF00832	0.426667	0.220923	28	32	16.5693	2.35465	6.5533	75
RF00838	0.316547	0.115152	38	44	16.0061	2.79282	10.0235	139
RF00840	0.363636	0.282897	38	36	28.0068	2.65385	3.01191	99
RF00841	0.141593	0.113636	30	16	12.8409	2.5064	1.26041	113
RF00842	0.293706	0.118993	40	42	17.016	2.85003	8.76623	143
RF00844	0.325581	0.190957	30	28	16.4223	2.48412	4.66069	86
RF00872	0.204724	0.113402	33	26	14.4021	2.64627	4.38275	127
RF00875	0.211538	0.164855	34	22	17.1449	2.64952	1.83246	104
RF00876	0.149123	0.113636	30	17	12.9545	2.51443	1.6089	114
RF00886	0.142259	0.107338	58	34	25.6537	3.52515	2.36764	239
RF00887	0.492063	0.378174	58	62	47.65	3.03134	4.7339	126
RF00892	0.269565	0.10342	28	31	11.8933	2.44418	7.81721	115
RF00897	0.27551	0.21347	34	27	20.9201	2.61724	2.32302	98
RF00906	0.222857	0.114428	46	39	20.0249	3.11361	6.09426	175
RF00912	0.106796	0.111081	29	11	11.4413	2.38595	-0.184964	103
RF00917	0.305085	0.164577	36	36	19.4201	2.78341	5.9567	118
RF00928	0.117188	0.0811856	28	15	10.3918	2.39584	1.92344	128
RF00937	0.426357	0.324006	56	55	41.7968	3.1361	4.21008	129
RF00942	0.523364	0.348837	51	56	37.3256	2.89334	6.45427	107
RF00943	0.316832	0.194894	289	224	137.79	6.88158	12.5276	707
RF00947	0.438017	0.198026	43	53	23.9612	2.95462	9.82829	121
RF00950	0.447619	0.25974	40	47	27.2727	2.80153	7.04161	105
RF00951	0.166667	0.115385	18	11	7.61538	1.93585	1.74839	66
RF00952	0.219512	0.174692	40	27	21.4871	2.89913	1.90156	123
RF00957	0.232	0.115942	32	29	14.4928	2.62831	5.51961	125
RF00983	0.302326	0.252632	48	39	32.5895	3.03822	2.10996	129
RF00989	0.115646	0.116942	40	17	17.1904	2.88102	-0.0660894	147
RF00991	0.341085	0.231803	46	44	29.9026	3.05697	4.61156	129
RF00994	0.244186	0.231235	32	21	19.8862	2.52006	0.441954	86
RF00998	0.140625	0.118253	33	18	15.1364	2.66219	1.07566	128
RF01010	0.216	0.169526	39	27	21.1908	2.8731	2.02193	125
RF01016	0.195489	0.113402	33	26	15.0825	2.67083	4.0877	133
RF01018	0.230159	0.171053	40	29	21.5526	2.89893	2.56901	126
RF01019	0.196262	0.116667	28	21	12.4833	2.44724	3.48012	107
RF01033	0.182432	0.111093	37	27	16.4417	2.81419	3.75181	148
RF01044	0.336066	0.279605	51	41	34.1118	3.07934	2.2369	122
RF01045	0.208333	0.113553	31	25	13.6264	2.571	4.42381	120
RF01046	0.4	0.291755	24	24	17.5053	2.06605	3.14355	60
RF01047	0.658824	0.669399	50	56	56.8989	1.6735	-0.537141	85
RF01050	0.258993	0.155069	476	360	215.547	9.42225	15.3311	1390
RF01051	0.212963	0.116279	30	23	12.5581	2.47402	4.22061	108
RF01052	0.238095	0.11161	149	115	53.9079	5.05326	12.0897	483
RF01054	0.156522	0.0836941	29	18	9.62482	2.30429	3.63461	115
RF01055	0.284091	0.119514	47	50	21.0344	3.15754	9.17347	176
RF01057	0.222222	0.116883	27	20	10.5195	2.25921	4.19639	90
RF01059	0.18254	0.113402	33	23	14.2887	2.63917	3.30079	126
RF01061	0.284553	0.201664	38	35	24.8046	2.78169	3.66516	123
RF01065	0.198529	0.115512	35	27	15.7096	2.74219	4.1173	136
RF01066	0.20202	0.117117	26	20	11.5946	2.35817	3.56437	99
RF01067	0.226087	0.11849	32	26	13.6264	2.55389	4.845	115
RF01068	0.283333	0.106383	16	17	6.38298	1.78114	5.96079	60
RF01069	0.225166	0.116516	43	34	17.5939	2.92112	5.61637	151
RF01070	0.275229	0.119306	29	30	13.0044	2.47683	6.86183	109
RF01071	0.239018	0.12145	215	185	94.0021	6.65193	13.6799	774
RF01072	0.294118	0.225806	15	10	7.67742	1.58077	1.46927	34
RF01093	0.357143	0.245763	30	25	17.2034	2.33035	3.34568	70
RF01099	0.326923	0.244681	24	17	12.7234	1.9754	2.16492	52
RF01116	0.191781	0.111046	20	14	8.10637	2.00281	2.94269	73
RF01133	0.222222	0.115152	19	12	6.21818	1.66996	3.46225	54
RF01151	0.37037	0.273401	29	20	14.7636	1.86804	2.80313	54
RF01152	0.214286	0.107143	19	12	6	1.66905	3.59487	56
RF01156	0.48	0.356522	42	36	26.7391	2.24731	4.12087	75
RF01159	0.328571	0.212475	33	23	14.8732	2.10595	3.85895	70
RF01161	0.0985915	0.0743349	20	7	5.27778	1.68682	1.02099	71
RF01164	0.454545	0.350241	44	35	26.9685	2.22145	3.61542	77
RF01169	0.134146	0.102529	25	11	8.40738	2.035	1.27401	82
RF01173	0.204301	0.11962	28	19	11.1247	2.31256	3.40546	93
RF01174	0.333333	0.193119	35	26	15.0633	2.20005	4.97113	78
RF01177	0.329268	0.185131	36	27	15.1807	2.24321	5.26891	82
RF01178	0.235955	0.105882	28	21	9.42353	2.12665	5.44353	89
RF01181	0.426829	0.317661	47	35	26.0482	2.25785	3.96475	82
RF01182	0.206897	0.151463	33	18	13.1773	2.26575	2.12853	87
RF01183	0.27907	0.133391	31	24	11.4716	2.20989	5.66925	86
RF01184	0.261364	0.111083	30	23	9.77528	2.10199	6.29153	88
RF01185	0.267442	0.116279	30	23	10	2.10205	6.18445	86
RF01186	0.456522	0.270862	45	42	24.9193	2.53404	6.74051	92
RF01188	0.22619	0.121849	30	19	10.2353	2.10124	4.1712	84
RF01191	0.274725	0.158988	33	25	14.4679	2.40283	4.3832	91
RF01192	0.228261	0.116279	30	21	10.6977	2.23582	4.60785	92
RF01196	0.397849	0.280936	49	37	26.1271	2.4864	4.37296	93
RF01200	0.238095	0.150988	38	25	15.8537	2.56157	3.57056	105
RF01201	0.23913	0.139084	35	22	12.7957	2.26223	4.06869	92
RF01203	0.306122	0.1625	39	30	15.925	2.44885	5.74759	98
RF01209	0.288462	0.178812	43	30	18.5964	2.54041	4.48888	104
RF01210	0.145631	0.117625	36	15	12.1154	2.30363	1.25221	103
RF01211	0.354545	0.160754	42	39	17.683	2.63133	8.10122	110
RF01213	0.183333	0.100809	34	22	12.097	2.48635	3.98293	120
RF01214	0.343137	0.173939	42	35	17.7418	2.52506	6.83476	102
RF01218	0.371681	0.200655	50	42	22.674	2.70391	7.14742	113
RF01225	0.187097	0.116388	44	29	18.0401	2.95832	3.70477	155
RF01229	0.186047	0.116149	46	32	19.9776	3.09546	3.8839	172
RF01232	0.622642	0.542029	34	33	28.7275	1.84745	2.31263	53
RF01233	0.180124	0.116149	46	29	18.6999	3.01202	3.41966	161
RF01234	0.202381	0.119327	48	34	20.047	3.10011	4.50082	168
RF01237	0.225	0.11796	57	45	23.592	3.3686	6.35515	200
RF01241	0.21028	0.111104	60	45	23.7763	3.42361	6.19922	214
RF01242	0.282609	0.137244	67	65	31.5661	3.74822	8.91995	230
RF01247	0.247863	0.118214	66	58	27.6622	3.64364	8.32623	234
RF01248	0.230415	0.105132	60	50	22.8136	3.38966	8.0204	217
RF01249	0.285714	0.162026	80	74	41.9648	4.0969	7.81937	259
RF01252	0.194093	0.0805861	56	46	19.0989	3.26258	8.24534	237
RF01255	0.322957	0.176519	86	83	45.3654	4.19535	8.97056	257
RF01256	0.234615	0.119882	72	61	31.1693	3.85069	7.74685	260
RF01258	0.237013	0.143125	93	73	44.0824	4.38441	6.59554	308
RF01263	0.2149	0.10787	90	75	37.6467	4.32083	8.64495	349
RF01268	0.222441	0.119726	146	113	60.8209	5.37475	9.70818	508
RF01277	0.362319	0.170963	28	25	11.7965	2.09637	6.29828	69
RF01281	0.152941	0.108333	27	13	9.20833	2.10494	1.80132	85
RF01290	0.225166	0.11271	47	34	17.0192	2.8327	5.99457	151
RF01291	0.318182	0.188892	62	49	29.0894	3.19863	6.22473	154
RF01292	0.284153	0.188645	65	52	34.522	3.59639	4.85986	183
RF01294	0.217009	0.120363	94	74	41.0439	4.40944	7.47397	341
RF01295	0.167147	0.0875564	98	58	30.3821	3.95912	6.97577	347
RF01296	0.21039	0.121488	115	81	46.7728	4.68485	7.30592	385
RF01299	0.226667	0.114286	24	17	8.57143	1.99776	4.21901	75
RF01302	0.301075	0.175531	38	28	16.3243	2.40077	4.86329	93
RF01304	0.218182	0.11103	18	12	6.10668	1.7099	3.4466	55
RF01313	0.791667	0.706767	48	57	50.8872	1.60561	3.80714	72
RF01315	0.2	0.126437	11	7	4.42529	1.46489	1.75762	35
RF01316	0.363636	0.241379	15	12	7.96552	1.61018	2.50561	33
RF01317	0.09375	0.0740741	8	3	2.37037	1.18376	0.53189	32
RF01318	0.488372	0.285285	20	21	12.2673	1.87381	4.66042	43
RF01320	0.487805	0.285285	20	20	11.6967	1.8062	4.59711	41
RF01380	0.68	0.614035	15	17	15.3509	1.04748	1.57437	25
RF01381	0.407407	0.26087	12	11	7.04348	1.50918	2.62164	27
RF01382	0.666667	0.410526	13	16	9.85263	1.44588	4.25165	24
RF01385	0.391892	0.327156	74	58	48.4191	3.36447	2.84767	148
RF01387	0.408805	0.40024	78	65	63.6381	3.4184	0.39839	159
RF01392	0.263636	0.20829	45	29	22.9118	2.81337	2.16401	110
RF01394	0.202128	0.111073	26	19	10.4409	2.27094	3.76899	94
RF01396	0.173653	0.120654	50	29	20.1492	3.09337	2.86121	167
RF01401	0.292453	0.160833	38	31	17.0483	2.63949	5.28576	106
RF01405	0.268293	0.173879	52	44	28.5161	3.29641	4.69719	164
RF01407	0.611111	0.537317	157	154	135.404	3.89628	4.77276	252
RF01410	0.204082	0.116279	30	20	11.3953	2.34353	3.67166	98
RF01411	0.134752	0.0734829	31	19	10.3611	2.43794	3.54353	141
RF01413	0.27027	0.118744	31	30	13.1805	2.52181	6.6696	111
RF01414	0.179104	0.114943	20	12	7.70115	1.93416	2.2226	67
RF01415	0.28125	0.167568	31	27	16.0865	2.55045	4.27905	96
RF01419	0.111675	0.119602	65	22	23.5616	3.26994	-0.477566	197
RF01421	0.211111	0.116279	30	19	10.4651	2.17052	3.93218	90
RF01455	0.174757	0.127223	31	18	13.104	2.47782	1.97594	103
RF01456	0.374269	0.270092	73	64	46.1858	3.61886	4.9226	171
RF01470	0.188172	0.118658	52	35	22.0703	3.25428	3.97313	186
RF01492	0.178404	0.120895	65	38	25.7507	3.4821	3.5178	213
RF01496	0.227679	0.108844	65	51	24.381	3.46626	7.67946	224
RF01497	0.185185	0.114943	40	25	15.5172	2.73485	3.46737	135
RF01502	0.232558	0.119778	109	100	51.5044	4.8681	9.96191	430
RF01506	0.207317	0.103144	27	17	8.45783	1.99166	4.28897	82
RF01509	0.186813	0.111085	31	17	10.1087	2.13695	3.22484	91
RF01512	0.189781	0.0996691	102	78	40.964	4.58	8.08647	411
RF01518	0.144144	0.116105	31	16	12.8876	2.50714	1.2414	111
RF01581	0.23301	0.182878	67	48	37.673	3.75507	2.75016	206
RF01656	0.305389	0.116265	45	51	19.4163	3.05346	10.3436	167
RF01673	0.158798	0.110063	71	37	25.6447	3.51515	3.2304	233
RF01675	0.190687	0.11792	137	86	53.1817	5.01121	6.54897	451
RF01684	0.184211	0.111039	19	14	8.43896	2.00316	2.77614	76
RF01685	0.208	0.119436	38	26	14.9295	2.66818	4.14908	125
RF01687	0.206897	0.115942	16	12	6.72464	1.80716	2.91915	58
RF01688	0.252874	0.117949	23	22	10.2615	2.19393	5.35043	87
RF01689	0.2	0.116265	45	32	18.6025	2.99573	4.47221	160
RF01690	0.13253	0.114428	23	11	9.49751	2.15246	0.698032	83
RF01691	0.304348	0.103825	20	21	7.16393	1.90078	7.27917	69
RF01692	0.233766	0.116265	45	36	17.9049	2.94357	6.14734	154
RF01693	0.223881	0.111104	60	45	22.3319	3.29463	6.8803	201
RF01694	0.108911	0.0558331	20	11	5.63914	1.88057	2.85066	101
RF01695	0.256637	0.116279	30	29	13.1395	2.51881	6.2968	113
RF01696	0.130952	0.0615106	17	11	5.16689	1.77692	3.2827	84
RF01697	0.148936	0.105023	24	14	9.87215	2.23656	1.84563	94
RF01699	0.198238	0.120701	58	45	27.3991	3.53993	4.97209	227
RF01701	0.280488	0.117647	24	23	9.64706	2.16811	6.15878	82
RF01702	0.232932	0.120014	71	58	29.8834	3.77342	7.45122	249
RF01704	0.236111	0.118644	21	17	8.54237	2.02724	4.172	72
RF01705	0.223404	0.114035	26	21	10.7193	2.29838	4.47303	94
RF01706	0.164948	0.111073	26	16	10.7741	2.31408	2.25831	97
RF01707	0.142857	0.110953	13	6	4.66003	1.52849	0.876662	42
RF01708	0.28866	0.114035	26	28	11.0614	2.31789	7.30775	97
RF01709	0.202899	0.114943	20	14	7.93103	1.9799	3.06529	69
RF01711	0.279412	0.166411	26	19	11.3159	2.09649	3.66521	68
RF01712	0.167939	0.117625	36	22	15.4089	2.7274	2.41662	131
RF01716	0.236364	0.143763	17	13	7.90698	1.86428	2.73189	55
RF01717	0.205607	0.118253	33	22	12.6531	2.45799	3.80266	107
RF01718	0.192982	0.117471	49	33	20.0875	3.11318	4.14769	171
RF01719	0.372263	0.283508	62	51	38.8406	3.26309	3.72634	137
RF01720	0.190083	0.096292	32	23	11.6513	2.46552	4.60296	121
RF01721	0.23913	0.127764	40	33	17.6314	2.85413	5.38467	138
RF01723	0.278195	0.145631	40	37	19.3689	2.87651	6.12932	133
RF01725	0.305785	0.118031	34	37	14.2817	2.62797	8.64479	121
RF01726	0.268657	0.118644	21	18	7.94915	1.95457	5.14224	67
RF01727	0.275862	0.115646	17	16	6.70748	1.82234	5.09922	58
RF01728	0.184783	0.120077	53	34	22.0941	3.24819	3.66539	184
RF01729	0.157895	0.0868185	31	21	11.5469	2.50477	3.77405	133
RF01730	0.0629921	0.0286135	17	8	3.63392	1.61818	2.69815	127
RF01731	0.287736	0.117836	58	61	24.9812	3.4622	10.4035	212
RF01732	0.205405	0.120654	50	38	22.321	3.24856	4.82645	185
RF01734	0.194444	0.11828	22	14	8.51613	2.03027	2.70105	72
RF01735	0.243421	0.120837	41	37	18.3672	2.93764	6.34277	152
RF01736	0.20904	0.125579	51	37	22.2274	3.21602	4.59344	177
RF01738	0.225	0.0836066	18	18	6.68852	1.9017	5.94808	80
RF01739	0.276316	0.114754	21	21	8.72131	2.07393	5.92048	76
RF01740	0.0964912	0.0603448	22	11	6.87931	2.04754	2.01251	114
RF01742	0.370629	0.266846	55	53	38.159	3.23871	4.58237	143
RF01745	0.207469	0.119465	66	50	28.7911	3.69472	5.74031	241
RF01746	0.265734	0.115265	37	38	16.4829	2.81334	7.64824	143
RF01747	0.236111	0.118644	21	17	8.54237	2.04031	4.14526	72
RF01748	0.16	0.110994	15	8	5.54968	1.66969	1.46752	50
RF01749	0.318584	0.115942	32	36	13.1014	2.51845	9.09233	113
RF01750	0.258929	0.113553	31	29	12.7179	2.50252	6.50625	112
RF01751	0.255814	0.114286	24	22	9.82857	2.20206	5.52729	86
RF01752	0.296875	0.138937	73	76	35.568	3.9485	10.2399	256
RF01753	0.0985915	0.0514124	14	7	3.65028	1.53226	2.18612	71
RF01754	0.20765	0.120261	52	38	22.0078	3.23254	4.94726	183
RF01755	0.226415	0.130465	48	36	20.7439	3.0895	4.93805	159
RF01756	0.294278	0.152771	116	108	56.0671	4.86095	10.6837	367
RF01758	0.164286	0.099184	69	46	27.7715	3.77012	4.83498	280
RF01759	0.1875	0.192547	31	15	15.4037	2.39137	-0.168826	80
RF01760	0.213235	0.104742	34	29	14.245	2.66743	5.53155	136
RF01761	0.252174	0.118031	34	29	13.5735	2.55935	6.02749	115
RF01762	0.112676	0.0779221	16	8	5.53247	1.7748	1.39031	71
RF01763	0.269231	0.114428	23	21	8.92537	2.09603	5.76071	78
RF01764	0.217742	0.111089	34	27	13.775	2.61484	5.05765	124
RF01766	0.183303	0.112675	144	101	62.0838	5.48817	7.09092	551
RF01767	0.29	0.116466	29	29	11.6466	2.38294	7.28235	100
RF01769	0.221477	0.112903	42	33	16.8226	2.86705	5.64254	149
RF01770	0.300813	0.109091	37	37	13.4182	2.56532	9.19256	123
RF01771	0.314961	0.139314	41	40	17.6928	2.80525	7.95195	127
RF01772	0.276923	0.115265	37	36	14.9844	2.70455	7.77046	130
RF01776	0.222222	0.108614	30	22	10.7528	2.29947	4.89122	99
RF01778	0.212766	0.0988912	45	30	13.9437	2.57296	6.24041	141
RF01781	0.147727	0.131694	25	13	11.5891	2.30473	0.612169	88
RF01782	0.101124	0.117117	26	9	10.4234	2.25375	-0.63158	89
RF01784	0.5375	0.447619	47	43	35.8095	2.38846	3.0105	80
RF01786	0.188679	0.113725	29	20	12.0549	2.41458	3.29047	106
RF01791	0.220779	0.139746	22	17	10.7604	2.18075	2.8612	77
RF01793	0.306452	0.115385	18	19	7.15385	1.8817	6.29546	62
RF01794	0.282609	0.119729	55	52	22.0302	3.23744	9.25726	184
RF01796	0.203947	0.134739	44	31	20.4803	3.02911	3.47288	152
RF01797	0.117117	0.080302	27	13	8.91352	2.23638	1.82727	111
RF01803	0.418919	0.415793	35	31	30.7687	2.18682	0.105773	74
RF01807	0.20082	0.0928887	61	49	22.6648	3.46469	7.60101	244
RF01808	0.334711	0.199829	87	81	48.3586	4.1671	7.83311	242
RF01809	0.314286	0.215311	36	33	22.6077	2.71567	3.82681	105
RF01810	0.582278	0.547329	46	46	43.239	2.11668	1.30439	79
RF01811	0.315217	0.206573	33	29	19.0047	2.59758	3.84793	92
RF01813	0.268293	0.151515	26	22	12.4242	2.31565	4.13524	82
RF01814	0.410526	0.185131	36	39	17.5874	2.58178	8.29373	95
RF01820	0.385714	0.181467	48	54	25.4054	3.12678	9.14507	140
RF01827	0.544643	0.456929	61	61	51.176	2.75181	3.57	112
RF01830	0.227273	0.11744	37	30	15.502	2.73939	5.2924	132
RF01831	0.20155	0.120202	35	26	15.5061	2.69622	3.89209	129
RF01832	0.5	0.312024	41	44	27.4581	2.64481	6.25445	88
RF01835	0.383333	0.30303	25	23	18.1818	2.16202	2.22855	60
RF01840	0.603175	0.545073	40	38	34.3396	1.94517	1.88177	63
RF01841	0.531646	0.492958	50	42	38.9437	2.26084	1.35186	79
RF01844	0.297872	0.11962	28	28	11.2443	2.32704	7.20043	94
RF01845	0.25614	0.121262	94	73	34.5596	3.94777	9.73724	285
RF01846	0.251412	0.120158	96	89	42.536	4.48365	10.363	354
RF01847	0.248276	0.120362	77	72	34.905	4.04242	9.17643	290
RF01848	0.262963	0.121461	77	71	32.7945	3.93399	9.71163	270
RF01849	0.255376	0.121205	118	95	45.0883	4.55808	10.9501	372
RF01851	0.240113	0.137219	107	85	48.5756	4.64771	7.83705	354
RF01852	0.233333	0.113553	31	28	13.6264	2.5513	5.63384	120
RF01853	0.244444	0.119677	37	33	16.1563	2.77877	6.06155	135
RF01854	0.309659	0.12092	89	109	42.5639	4.39979	15.0998	352
RF01855	0.236534	0.120039	106	101	51.2566	4.81585	10.3291	427
RF01856	0.242991	0.120539	84	78	38.6932	4.24229	9.26547	321
RF01857	0.240535	0.121124	111	108	54.3846	4.93529	10.8637	449
RF01859	0.243902	0.116516	43	40	19.1086	3.02473	6.90686	164
RF01867	0.253012	0.114355	47	42	18.983	3.03627	7.5807	166
RF01871	0.202128	0.104143	31	19	9.78947	2.13551	4.31304	94
RF01872	0.269231	0.18956	46	28	19.7143	2.52802	3.27755	104
RF01873	0.245283	0.144595	41	26	15.3271	2.44453	4.36604	106
RF01874	0.440299	0.34063	79	59	45.6444	2.83796	4.70604	134
RF01876	0.487805	0.359976	50	40	29.5181	2.20594	4.75167	82
RF01877	0.238845	0.135631	141	91	51.6754	4.55055	8.64173	381
RF01879	0.116564	0.0879844	49	19	14.3415	2.67522	1.74137	163
RF01880	0.142857	0.113725	29	12	9.55294	2.06657	1.18411	84
RF01881	0.296	0.232381	61	37	29.0476	2.81283	2.82718	125
RF01882	0.243056	0.18113	62	35	26.0828	2.95114	3.02162	144
RF01883	0.227273	0.199183	40	20	17.5281	2.34161	1.05565	88
RF01884	0.165563	0.0824329	44	25	12.4474	2.5267	4.968	151
RF01885	0.662338	0.569764	59	51	43.8718	1.66606	4.27847	77
RF01886	0.453488	0.354451	52	39	30.4828	2.26571	3.7592	86
RF01887	0.284916	0.211235	83	51	37.8111	3.34	3.94877	179
RF01888	0.135922	0.106843	68	28	22.0097	3.16927	1.89013	206
RF01891	0.140426	0.116841	81	33	27.4576	3.45995	1.60187	235
RF01892	0.100559	0.0955928	56	18	17.1111	2.86908	0.309817	179
RF01894	0.29902	0.215195	190	122	87.7995	5.03486	6.79273	408
RF01895	0.352	0.171902	43	44	21.4877	2.92829	7.68787	125
RF01896	0.727941	0.553639	79	99	75.2949	2.83573	8.35944	136
RF01897	0.212598	0.111092	36	27	14.1086	2.64401	4.8757	127
RF01899	0.235772	0.160792	40	29	19.7774	2.86281	3.22153	123
RF01901	0.748092	0.648222	79	98	84.9171	2.35491	5.55559	131
RF01903	0.263158	0.131835	33	30	15.0292	2.62508	5.70299	114
RF01905	0.455882	0.38491	43	31	26.1739	1.9789	2.43877	68
RF01906	0.319588	0.247423	49	31	24	2.48708	2.81455	97
RF01909	0.14094	0.10962	50	21	16.3333	2.71681	1.7177	149
RF01942	0.215385	0.120588	42	28	15.6765	2.6942	4.57409	130
RF01947	0.174359	0.108844	65	34	21.2245	3.09882	4.12271	195
RF01950	0.288889	0.223048	107	65	50.1858	3.75413	3.9461	225
RF01951	0.148472	0.116993	79	34	26.7913	3.41685	2.10975	229
RF01952	0.235294	0.211424	32	16	14.3768	2.07561	0.782031	68
RF01953	0.261818	0.175758	116	72	48.3333	4.05019	5.84335	275
RF01954	0.185185	0.139314	41	20	15.0459	2.44885	2.02304	108
RF01955	0.107438	0.0806124	35	13	9.7541	2.24917	1.44316	121
RF01956	0.147826	0.105397	38	17	12.1207	2.36617	2.06211	115
RF01957	0.132911	0.113924	54	21	18	2.82395	1.06234	158
RF01959	0.197103	0.121896	516	381	235.625	10.468	13.8876	1933
RF01960	0.256421	0.121679	646	589	279.496	11.4628	27.0009	2297
RF01962	0.0666667	0.114754	21	4	6.88525	1.75647	-1.64264	60
RF01963	0.141791	0.119514	47	19	16.0148	2.63316	1.13369	134
RF01964	0.296296	0.234115	53	32	25.2844	2.61838	2.56479	108
RF01965	0.0934579	0.121668	38	10	13.0185	2.36622	-1.27567	107
RF01966	0.11811	0.116388	44	15	14.7812	2.54799	0.085852	127
RF01967	0.19802	0.142711	77	40	28.8276	3.35403	3.33104	202
RF01968	0.17603	0.109453	89	47	29.2239	3.62751	4.90036	267
RF01969	0.197183	0.120654	50	28	17.1329	2.71587	4.00135	142
RF01970	0.192708	0.162079	78	37	31.1192	3.34705	1.75702	192
RF01971	0.189542	0.116968	53	29	17.8961	2.79727	3.96955	153
RF01972	0.2	0.16338	29	14	11.4366	2.03859	1.25743	70
RF01973	0.367647	0.283887	37	25	19.3043	2.0844	2.73252	68
RF01975	0.330645	0.236129	61	41	29.28	2.80328	4.18082	124
RF01977	0.275862	0.254237	30	16	14.7458	1.93621	0.647778	58
RF01978	0.168317	0.143856	39	17	14.5294	2.38464	1.03604	101
RF01979	0.326389	0.341954	85	47	49.2414	2.93792	-0.762913	144
RF01981	0.152672	0.0995836	42	20	13.0455	2.4857	2.79782	131
RF01982	0.201754	0.134545	37	23	15.3382	2.62893	2.91442	114
RF01983	0.124183	0.0998217	49	19	15.2727	2.68596	1.38769	153
RF01984	0.464567	0.35999	77	59	45.7188	2.73103	4.86309	127
RF01985	0.366667	0.254098	31	22	15.2459	1.96824	3.43155	60
RF01986	0.545455	0.473939	69	54	46.92	2.16829	3.26525	99
RF01987	0.480519	0.375624	48	37	28.9231	2.11627	3.81658	77
RF01989	0.283784	0.254237	30	21	18.8136	2.40651	0.908553	74
RF01990	0.422222	0.392603	24	19	17.6671	1.9029	0.700436	45
RF01992	0.228856	0.115561	69	46	23.2277	3.19307	7.13179	201
RF01998	0.228571	0.116466	29	24	12.2289	2.41875	4.86661	105
RF01999	0.180645	0.118789	41	28	18.4123	2.9383	3.26301	155
RF02000	0.162393	0.119015	30	19	13.9248	2.55436	1.98689	117
RF02001	0.197248	0.117716	59	43	25.6621	3.4912	4.96619	218
RF02002	0.140741	0.117264	38	19	15.8307	2.76908	1.14453	135
RF02003	0.182927	0.119327	48	30	19.5697	3.06091	3.40759	164
RF02004	0.221344	0.121357	70	56	30.7033	3.80956	6.64032	253
RF02005	0.235088	0.119059	79	67	33.9317	4.02388	8.218	285
RF02012	0.180851	0.117209	51	34	22.0353	3.2554	3.67534	188
RF02017	0.447619	0.372152	49	47	39.0759	2.77903	2.85138	105
RF02025	0.252336	0.113725	29	27	12.1686	2.44521	6.06549	107
RF02027	0.1625	0.111058	22	13	8.88462	2.10778	1.95247	80
RF02029	0.22807	0.0974244	30	26	11.1064	2.41196	6.17491	114
RF02030	0.241135	0.115044	39	34	16.2212	2.80434	6.33974	141
RF02031	0.285714	0.114035	26	26	10.3772	2.26218	6.90609	91
RF02032	0.19337	0.121501	153	105	65.975	5.57359	7.00178	543
RF02033	0.246988	0.119709	46	41	19.8716	3.0637	6.89637	166
RF02034	0.191111	0.118214	66	43	26.5982	3.56058	4.60649	225
RF02035	0.206704	0.119149	49	37	21.3277	3.19188	4.91007	179
RF02036	0.342105	0.21277	69	65	40.4263	3.72441	6.59802	190
RF02037	0.358491	0.234494	39	38	24.8563	2.78496	4.71951	106
RF02038	0.188889	0.113553	31	17	10.2198	2.13707	3.17267	90
RF02039	0.183333	0.118595	42	22	14.2314	2.48885	3.12136	120
RF02041	0.203753	0.120213	130	76	44.8396	4.38347	7.10861	373
RF02042	0.196023	0.120767	123	69	42.5099	4.2634	6.21337	352
RF02043	0.151515	0.108434	55	25	17.8916	2.8497	2.49445	165
RF02045	0.111888	0.118978	50	16	17.0139	2.7163	-0.373261	143
RF02047	0.184713	0.119729	55	29	18.7975	2.84909	3.58098	157
RF02051	0.222222	0.144737	22	16	10.4211	2.14669	2.59886	72
RF02052	0.372449	0.273165	87	73	53.5404	3.88181	5.01302	196
RF02057	0.282353	0.104762	23	24	8.90476	2.13466	7.0715	85
RF02060	0.16092	0.0909457	48	28	15.8246	2.88072	4.22653	174
RF02061	0.46729	0.271371	44	50	29.0367	2.8833	7.27059	107
RF02064	0.372093	0.17505	30	32	15.0543	2.44809	6.92199	86
RF02074	0.333333	0.148667	30	29	12.934	2.35617	6.81867	87
RF02075	0.319149	0.127828	30	30	12.0159	2.3579	7.62717	94
RF02076	0.285714	0.121051	72	72	30.5049	3.79765	10.9265	252
RF02079	0.176471	0.109063	72	45	27.8111	3.71054	4.63246	255
RF02081	0.229545	0.120475	135	101	53.0089	4.97936	9.63802	440
RF02084	0.229167	0.0998342	43	33	14.3761	2.6771	6.95673	144
RF02085	0.342466	0.233247	36	25	17.027	2.16131	3.68896	73
RF02089	0.192308	0.113924	27	15	8.88608	1.99358	3.06681	78
RF02090	0.155	0.120149	70	31	24.0299	3.21503	2.16799	200
RF02091	0.166667	0.118843	71	34	24.2439	3.23839	3.01264	204
RF02093	0.395833	0.350943	63	57	50.5358	3.1856	2.02918	144
RF02095	0.428571	0.291975	44	48	32.7012	2.80986	5.44467	112
RF02100	0.323077	0.214059	47	42	27.8277	3.08803	4.58942	130
RF02101	0.166667	0.120539	84	40	28.9295	3.52237	3.14293	240
RF02103	0.169312	0.115845	65	32	21.8947	3.09886	3.26096	189
RF02104	0.183673	0.107262	113	63	36.7907	4.08783	6.41155	343
RF02105	0.133333	0.118595	42	16	14.2314	2.48885	0.710607	120
RF02106	0.134831	0.108614	30	12	9.66667	2.10166	1.11023	89
RF02107	0.133333	0.0968421	24	10	7.26316	1.87398	1.46044	75
RF02108	0.105263	0.114943	20	6	6.55172	1.71376	-0.321937	57
RF02109	0.156627	0.116466	29	13	9.66667	2.0665	1.61303	83
RF02110	0.201493	0.119514	47	27	16.0148	2.63316	4.17186	134
RF02111	0.218182	0.116803	68	48	25.6966	3.48569	6.39857	220
RF02112	0.163551	0.120626	75	35	25.814	3.32793	2.76028	214
RF02113	0.135514	0.120626	75	29	25.814	3.32793	0.957365	214
RF02114	0.0769231	0.0718528	32	9	8.40678	2.13447	0.277924	117
RF02115	0.132743	0.115044	39	15	13	2.39838	0.833897	113
RF02116	0.123529	0.117716	59	21	20.0117	2.95167	0.334829	170
RF02117	0.145455	0.179221	24	8	9.85714	1.83837	-1.01021	55
RF02118	0.190476	0.118235	44	24	14.8976	2.54771	3.57276	126
RF02119	0.185714	0.199598	32	13	13.9718	2.09416	-0.464066	70
RF02120	0.0625	0.0998711	31	6	9.58763	2.13375	-1.68137	96
RF02121	0.150685	0.118815	51	22	17.3469	2.74345	1.69606	146
RF02122	0.149758	0.118729	72	31	24.5769	3.26119	1.96955	207
RF02123	0.1	0.08308	41	14	11.6312	2.43949	0.971019	140
RF02124	0.164179	0.119514	47	22	16.0148	2.63316	2.273	134
RF02125	0.0588235	0.07289	19	4	4.95652	1.64127	-0.582794	68
RF02126	0.246377	0.205383	32	17	14.1714	2.08525	1.35647	69
RF02127	0.163462	0.115385	36	17	12	2.30384	2.17029	104
RF02128	0.194915	0.116792	41	23	13.7815	2.45921	3.74856	118
RF02130	0.115702	0.116651	42	14	14.1148	2.48915	-0.0461017	121
RF02131	0.170732	0.107527	41	21	13.2258	2.45882	3.16176	123
RF02132	0.133333	0.117756	47	18	15.8971	2.63353	0.798526	135
RF02133	0.1125	0.0780864	23	9	6.24691	1.81629	1.51577	80
RF02137	0.410526	0.237061	47	39	22.5208	2.45968	6.69973	95
RF02138	0.123656	0.0404232	38	23	7.51872	2.19803	7.04326	186
RF02139	0.123711	0.118031	34	12	11.449	2.23837	0.246171	97
RF02140	0.163793	0.125906	83	38	29.2103	3.49849	2.51243	232
RF02141	0.222772	0.121202	71	45	24.4828	3.23757	6.33723	202
RF02142	0.235955	0.155985	71	42	27.7654	3.20288	4.44433	178
RF02143	0.170124	0.0977333	76	41	23.5537	3.346	5.21407	241
RF02144	0.295302	0.175128	48	44	26.0941	3.18162	5.62792	149
RF02145	0.197917	0.113402	33	19	10.8866	2.20532	3.67902	96
RF02146	0.127273	0.109091	37	14	12	2.3355	0.856349	110
RF02147	0.107692	0.107692	22	7	7	1.79743	0	65
RF02148	0.125874	0.118978	50	18	17.0139	2.7163	0.363034	143
RF02149	0.183761	0.11493	80	43	26.8936	3.43883	4.68368	234
RF02150	0.163265	0.115646	34	16	11.3333	2.2386	2.08463	98
RF02151	0.172414	0.113636	30	15	9.88636	2.10212	2.43261	87
RF02153	0.387097	0.359959	38	24	22.3175	1.92714	0.873077	62
RF02156	0.142857	0.114935	60	25	20.1136	2.97709	1.64132	175
RF02157	0.114094	0.0663087	39	17	9.88	2.34428	3.03717	149
RF02158	0.205607	0.115265	37	22	12.3333	2.33578	4.13852	107
RF02159	0.156682	0.117321	75	34	25.4587	3.32897	2.56575	217
RF02160	0.21371	0.121162	87	53	30.0482	3.58455	6.40298	248
RF02162	0.186047	0.0990991	12	8	4.26126	1.50396	2.48593	43
RF02164	0.19774	0.120041	62	35	21.2472	3.02535	4.54585	177
RF02165	0.209302	0.118968	60	36	20.4624	2.97634	5.22036	172
RF02166	0.170213	0.118253	33	16	11.1158	2.20501	2.21505	94
RF02167	0.116279	0.085697	51	20	14.7399	2.72642	1.92931	172
RF02168	0.121212	0.117908	46	16	15.5639	2.60524	0.16739	132
RF02173	0.137405	0.121499	92	36	31.8327	3.68613	1.13054	262
RF02174	0.1875	0.114583	44	24	14.6667	2.54815	3.66279	128
RF02175	0.169355	0.116516	43	21	14.448	2.51874	2.6013	124
RF02176	0.174419	0.111104	58	30	19.1098	2.92697	3.72062	172
RF02179	0.12931	0.109195	39	15	12.6667	2.39812	0.972986	116
RF02180	0.183486	0.117264	38	20	12.7818	2.36709	3.04939	109
RF02183	0.102564	0.113924	27	8	8.88608	1.99358	-0.444465	78
RF02185	0.130435	0.116942	40	15	13.4483	2.42889	0.638862	115
RF02187	0.165	0.120149	70	33	24.0299	3.21503	2.79007	200
RF02188	0.181287	0.120359	60	31	20.5814	2.97593	3.50095	171
RF02189	0.169435	0.117841	104	51	35.4702	3.92107	3.96061	301
RF02190	0.142857	0.118619	73	30	24.91	3.28384	1.55003	210
RF02192	0.112	0.120127	44	14	15.0159	2.54731	-0.398803	125
RF02193	0.137681	0.11271	47	19	15.554	2.63396	1.30831	138
RF02194	0.254237	0.118362	54	45	20.9501	3.1544	7.62422	177
RF02195	0.144737	0.118507	53	22	18.0131	2.79697	1.42545	152
RF02196	0.189189	0.113514	63	35	21	3.05092	4.58878	185
RF02198	0.21118	0.118089	56	34	19.0123	2.87536	5.21244	161
RF02201	0.196429	0.117099	39	22	13.115	2.39819	3.70486	112
RF02203	0.361111	0.321271	62	39	34.6972	2.57865	1.66861	108
RF02204	0.183824	0.116037	47	25	15.781	2.63378	3.50028	136
RF02205	0.168033	0.116628	84	41	28.4571	3.52361	3.55966	244
RF02206	0.157895	0.111099	45	21	14.7761	2.57702	2.41514	133
RF02208	0.15	0.118595	42	18	14.2314	2.48885	1.51419	120
RF02209	0.279863	0.141743	111	82	41.5306	4.02913	10.0442	293
RF02210	0.164286	0.120819	98	46	33.8292	3.80494	3.19869	280
RF02212	0.161765	0.118843	71	33	24.2439	3.23839	2.70385	204
RF02215	0.203046	0.116803	68	40	23.0101	3.16957	5.36031	197
RF02216	0.184783	0.115942	32	17	10.6667	2.1714	2.91671	92
RF02219	0.133333	0.114035	26	10	8.55263	1.95606	0.73994	75
RF02221	0.207547	0.116279	30	22	12.3256	2.4418	3.962	106
RF02224	0.741379	0.697279	41	43	40.4422	1.59507	1.60358	58
RF02227	0.188679	0.149353	32	20	15.8314	2.59185	1.60836	106
RF02228	0.119565	0.114035	26	11	10.4912	2.2749	0.223646	92
RF02230	0.444444	0.351317	82	80	63.2371	3.66	4.58004	180
RF02232	0.470199	0.412052	74	71	62.2198	3.29375	2.6657	151
RF02234	0.407767	0.304753	88	84	62.7791	3.94993	5.37247	206
RF02235	0.282895	0.226545	55	43	34.4348	3.33734	2.56648	152
RF02247	0.212963	0.118408	75	46	25.576	3.32868	6.13575	216
RF02248	0.283784	0.227027	36	21	16.8	2.17305	1.93276	74
RF02250	0.317343	0.196983	121	86	53.3824	4.07699	8.00042	271
RF02253	0.162791	0.0967742	10	7	4.16129	1.43592	1.97693	43
RF02260	0.337349	0.320192	37	28	26.576	2.49575	0.570585	83
RF02261	0.25	0.230655	31	21	19.375	2.46169	0.660116	84
RF02262	0.304348	0.264706	27	21	18.2647	2.24387	1.219	69
RF02263	0.188679	0.110976	14	10	5.88171	1.68743	2.44057	53
RF02264	0.177778	0.12483	24	16	11.2347	2.25569	2.11255	90
RF02265	0.431818	0.345455	39	38	30.4	2.51616	3.02047	88
RF02266	0.435294	0.377963	42	37	32.1269	2.49875	1.95023	85
RF02271	0.222707	0.121229	63	51	27.7615	3.62282	6.41449	229
RF02275	0.542553	0.385509	48	51	36.2379	2.69472	5.47817	94
RF02276	0.240964	0.114428	23	20	9.49751	2.16424	4.85274	83
RF02277	0.550633	0.418065	81	87	66.0542	3.40039	6.15982	158
RF02278	0.265823	0.114583	22	21	9.05208	2.11363	5.65279	79
RF02342	0.251397	0.120453	51	45	21.5612	3.20715	7.3083	179
RF02343	0.367021	0.19454	66	69	36.5736	3.64504	8.89604	188
RF02344	0.228758	0.120352	43	35	18.4138	2.96575	5.59258	153
RF02345	0.283688	0.117099	39	40	16.5109	2.81715	8.3379	141
RF02346	0.207447	0.114219	49	39	21.4732	3.22117	5.44113	188
RF02347	0.235602	0.103696	48	45	19.8058	3.15535	7.98457	191
RF02348	0.185567	0.113553	31	18	11.0147	2.28568	3.05614	97
RF02353	0.27	0.130985	30	27	13.0985	2.46191	5.64665	100
RF02354	0.210526	0.105667	53	44	22.0843	3.32548	6.59021	209
RF02355	0.329218	0.11	67	80	26.73	3.63735	14.6453	243
RF02356	0.280899	0.152621	55	50	27.1665	3.3776	6.76027	178
RF02371	0.292135	0.186813	34	26	16.6264	2.50373	3.74386	89
RF02373	0.303797	0.172158	31	24	13.6005	2.27937	4.56244	79
RF02375	0.238494	0.133095	70	57	31.8096	3.78958	6.64729	239
RF02379	0.1875	0.115942	32	21	12.9855	2.50702	3.19682	112
RF02399	0.287671	0.142938	23	21	10.4345	2.15871	4.89438	73
RF02401	0.230769	0.114943	20	15	7.47126	1.89701	3.96875	65
RF02402	0.330275	0.188816	42	36	20.5809	2.76548	5.57554	109
RF02413	0.20442	0.118815	51	37	21.5055	3.21248	4.82324	181
RF02414	0.150215	0.073078	52	35	17.0272	3.13112	5.74006	233
RF02419	0.282051	0.170963	28	22	13.3351	2.29829	3.77013	78
RF02420	0.403361	0.267879	52	48	31.8776	3.04095	5.30177	119
RF02421	0.492188	0.359987	68	63	46.0784	3.09852	5.4612	128
RF02422	0.195833	0.102703	67	47	24.6488	3.53131	6.32943	240
RF02423	0.320946	0.152079	90	95	45.0154	4.34927	11.4926	296
RF02424	0.470046	0.322304	99	102	69.94	4.098	7.82333	217
RF02425	0.273684	0.177532	34	26	16.8655	2.55752	3.57163	95
RF02431	0.12069	0.101747	45	21	17.704	3.01156	1.09445	174
RF02432	0.192593	0.122306	36	26	16.5114	2.76923	3.42646	135
RF02434	0.286765	0.216616	51	39	29.4597	3.17564	3.00421	136
RF02437	0.374046	0.257426	52	49	33.7228	3.1654	4.82632	131
RF02446	0.169811	0.109415	44	27	17.3969	2.94314	3.26286	159
RF02447	0.223684	0.144076	47	34	21.8995	3.08719	3.91958	152
RF02449	0.251748	0.112948	41	36	16.1515	2.81591	7.0487	143
RF02452	0.253731	0.120626	75	68	32.3278	3.91736	9.1062	268
RF02466	0.340909	0.233247	36	30	20.5257	2.59293	3.65388	88
RF02469	0.177632	0.118789	41	27	18.0559	2.93664	3.04569	152
RF02471	0.193694	0.108696	61	43	24.1304	3.4657	5.44466	222
RF02495	0.22	0.138756	29	22	13.8756	2.47231	3.28615	100
RF02496	0.148148	0.115265	37	20	15.5607	2.7539	1.61199	135
RF02500	0.284672	0.117099	39	39	16.0425	2.78819	8.23385	137
RF02502	0.24183	0.116651	42	37	17.8476	2.93885	6.51699	153
RF02506	0.152542	0.09699	29	18	11.4448	2.42679	2.70118	118
RF02509	0.162393	0.14202	38	19	16.6164	2.70856	0.880038	117
RF02510	0.121495	0.120202	35	13	12.8616	2.4376	0.0567706	107
RF02512	0.710744	0.687475	83	86	83.1844	2.2242	1.26587	121
RF02514	0.188976	0.156993	116	72	59.8143	4.93926	2.46711	381
RF02516	0.375796	0.119913	45	59	18.8263	2.99306	13.4223	157
RF02518	0.272727	0.218833	55	42	33.7003	3.31557	2.50326	154
RF02520	0.275362	0.115385	36	38	15.9231	2.7688	7.97348	138
RF02523	0.306818	0.149616	27	27	13.1662	2.36905	5.83937	88
RF02526	0.368098	0.263903	66	60	43.0161	3.53511	4.80434	163
RF02531	0.194805	0.121801	45	30	18.7574	2.98573	3.76545	154
RF02532	0.637288	0.592516	171	188	174.792	3.8275	3.45079	295
RF02534	0.265625	0.226244	25	17	14.4796	2.2179	1.13637	64
RF02535	0.166667	0.107981	47	29	18.7887	3.06609	3.33039	174
RF02540	0.205033	0.122073	1045	774	460.826	14.6922	21.3157	3775
RF02541	0.210875	0.122004	1022	795	459.954	14.6488	22.8719	3770
RF02542	0.233154	0.12222	459	391	204.963	9.78803	19.0066	1677
RF02543	0.233146	0.12195	1188	996	520.97	15.6301	30.3921	4272
RF02544	0.221053	0.129187	28	21	12.2727	2.36655	3.68776	95
RF02548	0.252874	0.158752	27	22	13.8114	2.36445	3.46322	87
RF02552	0.495935	0.3625	58	61	44.5875	3.06844	5.3488	123
RF02673	0.351064	0.190185	108	99	53.6321	4.42588	10.2506	282
RF02679	0.209302	0.114286	24	18	9.82857	2.17888	3.75028	86
RF02680	0.251969	0.143856	39	32	18.2697	2.83361	4.84552	127
RF02682	0.181818	0.11107	25	16	9.77416	2.19674	2.83412	88
RF02683	0.260504	0.118031	34	31	14.0457	2.60698	6.50345	119
RF02684	0.176471	0.0993506	18	12	6.75584	1.86059	2.81854	68
RF02685	0.183333	0.11103	18	11	6.66183	1.82269	2.38009	60
RF02688	0.196581	0.0909295	29	23	10.6387	2.38322	5.18679	117
RF02694	0.716814	0.710878	151	162	160.658	2.91101	0.460849	226
RF02701	0.235294	0.116883	27	20	9.93506	2.17342	4.63093	85
mean	0.266529	0.167423
*z-score given here is stricktly for one bin (ET rank = 35%). Note that in main text we calculate the z-score for each bin between 0 and 35%, and present the mean value.
